# Supplementary material for: Integration of population-based surveys for neglected tropical diseases: A scoping review
Source: PLoS Negl Trop Dis. 2026 Apr 6;20(4):e0013733. doi: 10.1371/journal.pntd.0013733 (PMC13068340; doi:10.1371/journal.pntd.0013733)
Supplement: S3 Appendix — (XLSX) [file pntd.0013733.s004.xlsx]

## Sheet: Survey
Authors	Title	Year of publication	Journal/publisher	Abstract	Types of evidence source	Origin/country of origin	Objective/ primary aim of the survey	Context	Methods	Year of survey	Survey design	Sampling method	Participants	Age range of participants	Case ascertainment	Sample size	NTDs covered in the study	Data collection method (paper based/ electronically)	strategies used to integrate multiple NTD surveys	strategies used to integrate multiple NTD surveys - Diagnosis	strategies used to integrate multiple NTD surveys - Mapping methods/protocol	strategies for integrating mapping or survey	integration opportunities	total cost of the survey	cost saved by integration	integration challenges	Recommendation/lessons learnt /conclusion
Kebede B.; Martindale S.; Mengistu B.; Kebede B.; Mengiste A.; H/Kiros F.; Tamiru A.; Davey G.; Kelly-Hope L.A.; Mackenzie C.D.	Integrated morbidity mapping of lymphatic filariasis and podoconiosis cases in 20 co-endemic districts of Ethiopia	2018	PLoS Neglected Tropical Diseases	Background: Lymphatic filariasis (LF) and podoconiosis are neglected tropical diseases (NTDs) that pose a significant physical, social and economic burden to endemic communities. Patients affected by the clinical conditions of LF (lymphoedema and hydrocoele) and podoconiosis (lymphoedema) need access to morbidity management and disability prevention (MMDP) services. Clear estimates of the number …	Article	Ethiopia	examine the clinical burden of lymphoedema and hydrocoele in 20 co-endemic woredas (districts) of Ethiopia	To assist the FMOH to plan the delivery of a basic package for of care LF and podoconiosis at the 20 districts from Southern Nations, Nationalities, and Peoples’ region (SNNPR) and Amhara region of Ethiopia that are considered to be co-endemic.		2015	Community based based house-to-house survey	All the households were asessed		all members of the house	• Health Extension Worker (HEW). HEW identifed people with LF and podoconiosis is there specific catchment area using a patient information collection form. • severity of leg lymphoedema was staged as mild, moderate or severe using WHO	3075318	lymphatic filariasis and podoconiosis										integrated patient searching for a surey can be effectively done using community health workers
Anagbogu I.N.; Saka Y.A.; Surakat O.A.; Okoronkwo C.; Davies E.; Oyale P.; Ekpo U.F.; Amazigo U.V.; Barbre K.; Igbe M.; Nyior A.; Jacob S.M.; Gideon Nteun U.; Abubakar Umar Z.	Integrated transmission assessment surveys (iTAS) of lymphatic filariasis and onchocerciasis in Cross River, Taraba and Yobe States, Nigeria	2022	Parasites and Vectors	Background: Integrated transmission assessment surveys (iTAS) have been recommended for evaluation of the transmission of both lymphatic filariasis (LF) and onchocerciasis as the prevalence of both diseases moves toward their respective elimination targets in Nigeria. Therefore, we conducted an iTAS between May and December 2017 in five local government areas (LGAs), also known as implementation …	Article	Nigeria	to determine the programmatic feasibility of an integrated LF transmission assessment survey (iTAS) and onchocerciasis epidemiological evaluation for simultaneous assessment of both diseases in potentially co-endemic areas that have completed the recommended period of treatment for both diseases.	Nigeria is providing MDA for LF and Onchocerciasis, this survey is to assess if the MDA could be stopped for one infection without compromising the success of both elimination programs	WHO criteria for conducting LF TAS	2017	School based survey and community based	systematic random cluster sampling for schools and convenience sampling for the community survey		children age 5-9 and individuals aged 10 or more years old	serological assessment	5312	lymphatic filariasis and onchocerciasis				WHO criteria for conducting LF TAS						iTAS is can be used for an integrated onchocerciasis and LF prevalence survey
Sousa-Figueiredo J.C.; Stanton M.C.; Katokele S.; Arinaitwe M.; Adriko M.; Balfour L.; Reiff M.; Lancaster W.; Noden B.H.; Bock R.; Stothard J.R.	Mapping of schistosomiasis and soil-transmitted helminths in namibia: The first large-scale protocol to formally include rapid diagnostic tests	2015	PLoS Neglected Tropical Diseases	Background Namibia is now ready to begin mass drug administration of praziquantel and albendazole against schistosomiasis and soil-transmitted helminths, respectively. Although historical data identifies areas of transmission of these neglected tropical diseases (NTDs), there is a need to update epidemiological data. For this reason, Namibia adopted a new protocol for mapping of schistosomiasis a…	Article	Namibia	asses the prevalence and distribution (mapping) of schistosomiasis (both intestinal and urogenital) and soil-transmitted helminths (STH) in Namibia	Namibia was ready to begin mass drug administration against schistosomiasis and STH. Historical data existed, but a large-scale systematic study hadn't been conducted in two decades, Therefor ther is a need for updated epidemiological data.	A new integrated rapid mapping protocol was developed	2012 and 2013	school based survey	two stage systematic random sampling		children aged 3 -19	• Rapid diagnostic test for Schistosomiasis • microscopy using Kato-Katz (KK) for STH	17896	Schistosomiasis and soil-transmitted helminths (STH)	paper based			A new integrated rapid mapping protocol was developed			• 126282.48$ • 7.06$ per child surveyed • 49% of the cost was staff per diems	separate cost 3.59$ for STH and 9.55$ for Schistosomiasis Cost saved (3.59 +9.55) - 7.06 = 6.08$ per child surveyed Total cost saved 108807.68$		• POC-RDTs cab be potentially used as a more cost-effective diagnostic technique in large mapping surveys
Brant T.A.; Okorie P.N.; Ogunmola O.; Ojeyode N.B.; Fatunade S.B.; Davies E.; Saka Y.; Stanton M.C.; Molyneux D.H.; Russell Stothard J.; Kelly-Hope L.A.	Integrated risk mapping and landscape characterisation of lymphatic filariasis and loiasis in South West Nigeria	2018	Parasite Epidemiology and Control	Nigeria has the heaviest burden of lymphatic filariasis (LF) in sub-Saharan Africa, which is caused by the parasite Wuchereria bancrofti and transmitted by Anopheles mosquitoes. LF is targeted for elimination and the national programme is scaling up mass drug administration (MDA) across the country to interrupt transmission. However, in some regions the co-endemicity of the filarial parasite Loa …	Article	Nigeria	to examine the prevalence and co-distribution of the two diseases and the potential demographic, landscape, and intervention-related risk factors in a co-endemic area in the South West zone of Nigeria.	Nigeria has the heaviest burden of LF in sub-Saharan Africa, and the national program is scaling up mass drug administration (MDA) for elimination. However, in some regions, the co-endemicity of loiasis poses a risk of severe adverse events (SAEs) associated with ivermectin, a drug used in MDA. To better understand factors influencing LF elimination in loiasis areas, this study was conducted to a…	WHO guidelines for LF mapping and RAPLOA survey methods		community survey	Convenience sampling		individuals aged > 15 years	rapid diagnosis test for LF and RAPLOA survey method that based on clinical history of eye worm for Loiasis	870	lymphatic filariasis and loiasis				WHO guidelines for LF mapping and RAPLOA survey methods
Njenga S.M.; Kanyi H.M.; Mwatele C.M.; Mukoko D.A.; Bockarie M.J.; Kelly-Hope L.A.	Integrated survey of helminthic neglected tropical diseases and comparison of two mosquito sampling methods for lymphatic filariasis molecular xenomonitoring in the River Galana area, Kilifi County, coastal Kenya	2022	PLoS ONE	A lymphatic filariasis (LF) endemic focus along the River Galana/ Sabaki in Kilifi County, coastal Kenya, provided a platform to conduct an integrated survey for three helminthic neglected tropical diseases (NTDs), namely soil-transmitted helminthiasis (STH), schistosomiasis (SCH) and LF. Additionally, the study compared the performance of two mosquito trapping methods for LF molecular xenomonito…	Article	Kenya	ssess the feasibility of using LF impact assessment as a platform to conduct an integrated survey in adult and schoolchildren population groups and to determine the value of this strategy for multi-disease surveillance targeting STH, SCH and LF in four selected villages in the River Galana area where four MDA rounds of DEC and albendazole had been administered.	4 rounds of MDA for LF was done using albendazol. Albendazol is a broad a broad anthelminthic benzimidazole that also treats STH infections, it is likely that the LF MDA may have reduced. LF impact assesemnt survey is being done to asses the impcat of MDA, hence it is used a s platform to conduct an integrated survey to include STH, SCH and LF	LF impact assessment	2012	community and school based survey			School children and adults	Laboratory examination	436	lymphatic filariasis, soil-transmitted helminthiasis, and schistosomiasis				LF impact assessment
SaboyÃ¡-DÃ­az M.I.; Angeles C.A.C.; Yajahuanca R.S.A.; RuÃ­z S.K.M.; Cabrera R.; Morales H.A.H.; Pachas P.E.; Guardo M.; Renneker K.K.; MuÃ±oz B.E.; West S.K.	Associated factors of the co-occurrence of trachoma and soil-transmitted helminthiases in children 1 to 9 years old in rural communities of the Amazon basin in Loreto Department, Peru: Results from a population-based survey	2022	PLoS Neglected Tropical Diseases	Background There is evidence of the occurrence of trachoma in Peru, and studies have shown that soil-transmitted helminthiases (STH) are affecting rural communities in the Amazon basin in Loreto Department. This study was done to estimate trachoma prevalence, STH preva-lence, and the associated factors for both diseases in children aged 1â€“9 years in rural communities of Peru. Methodology A popu…	Article	Brazil and Colombia	determine the prevalence of active trachoma in children aged 1–9 years, trichiasis in population aged 15 years and older, prevalence and intensity of infection of STH in children aged 1–9 years, and the associated factors for the two diseases in rural communities	There was evidence of trachoma occurrence in Peru and STH affecting rural communities in the Amazon basin in Loreto Department. However, an epidemiological study had not been carried out to determine if trachoma was a public health problem in Peru, and prevalence surveys for STH in rural communities bordering Brazil and Colombia had not been conducted. Trachoma is endemic in bordering areas of Br…		2017	community bases survey	two-stage cluster random sampling		children aged 1-9, 10-14 and individuals 15 years and above	magnification 2.5x binocular loupe and a torch for trachoma and Kato-Katz technique for STH	2289	Trachoma and soil-transmitted helminths	electronically in smartphones using a customized LINKS application developed by the Global Trachoma Mapping Project (GTMP)									Integrated approaches can help to overcome geographical and operational challenges that make it highly expensive to reach communities in in hard -to-reach populations.
Roose S.; Leta G.T.; Vlaminck J.; Getachew B.; Mekete K.; Peelaers I.; Geldhof P.; Levecke B.	Comparison of coproprevalence and seroprevalence to guide decision-making in national soil-transmitted helminthiasis control programs: Ethiopia as a case study	2022	PLoS Neglected Tropical Diseases	Background WHO recommends periodical assessment of the prevalence of any soil-transmitted helminth (STH) infections to adapt the frequency of mass drug administration targeting STHs. Today, detection of eggs in stool smears (Kato-Katz thick smear) remains the diagnostic standard. However, stool examination (coprology) has important operational drawbacks and impedes integrated surveys of multiple …	Article	Ethiopia	assess the potential of applying serology instead of coprology in STH control program decision-making	The current diagnostic standard is the microscopic detection of worm eggs in a stool smear. However, this technique has a lot of drawbacks (e.g. time-consum- ing, need for skilled microscopists), and makes it impossible to integrate in control programs targeting different neglected tropical diseases. A potential alternative method is serology, the detection of antibodies against worms in the bloo…		2019	school based survey	purposive sampling		School children	• Detection of STH eggs in stool samples via Kato-Katz thick smear • Detection of antibodies against Ascaris in blood samples via ELISA	6700	Soil-transmitted helminthiasis and schistosomiasis	Electronic data collection using SurveyCTO
Msyamboza K.; Ngwira B.; Banda R.; Mkwanda S.; Brabin B.	Sentinel surveillance of lymphatic filariasis, schistosomiasis, soil transmitted helminths and malaria in rural Southern Malawi	2010	Malawi Medical Journal	Background: Baseline prevalence and knowledge, attitude and perception (KAP) survey is a prerequisite for mass drug administration for the control of Lymphatic filariasis (LF) and other neglected tropical diseases. Methods: In preparation for the first mass drug administration for LF elimination, a baseline survey was conducted in six sentinel sites in the southern Malawi, amongst participants ag…	Article	Malawi	To obtain baseline data on the prevalence of microfilaria, soil-transmitted helminths (STH), schistosomiasis (SCH), anaemia, and malaria parasitaemia, and to assess the community's knowledge, attitude, and perceptions (KAP) toward lymphatic filariasis (LF)	The survey was conducted in preparation for the first mass drug administration for LF elimination. The action plan for the elimination of LF was integrated with the control of Onchocerciasis, SCH, STH, and malaria		2008	Community based	Six sentinel sites were selected using WHO guidelines		Individuals aged 5 years or more	• LF microfilaria microscopy using a Sedgewick counting chamber. •Urine examination for schistosomiasis. •Wet stool preparation for helminths. •Malaria slides prepared with Field’s A and B stain	1903	Lymphatic filariasis (LF), Schistosomiasis (SCH), Soil transmitted helminths (STH), Onchocerciasis, and malaria	NA
Sturrock H.J.W.; Picon D.; Sabasio A.; Oguttu D.; Robinson E.; Lado M.; Rumunu J.; Brooker S.; Kolaczinski J.H.	Integrated mapping of neglected tropical diseases: Epidemiological findings and control implications for Northern Bahr-el-Ghazal State, Southern Sudan	2009	PLoS Neglected Tropical Diseases	Background: There are few detailed data on the geographic distribution of most neglected tropical diseases (NTDs) in postconflict Southern Sudan. To guide intervention by the recently established national programme for integrated NTD control, we conducted an integrated prevalence survey for schistosomiasis, soil-transmitted helminth (STH) infection, lymphatic filariasis (LF), and loiasis in North…	Article	Sudan	to establish which communities in Northern Bahr-el-Ghazal State, Southern Sudan, require mass drug administration (MDA) with preventive chemotherapy (PCT) for schistosomiasis, soil-transmitted helminth (STH) infection, lymphatic filariasis (LF), and loiasis	There was a lack of detailed data on the geographic distribution of most neglected tropical diseases (NTDs) in post-conflict Southern Sudan. This absence of information hindered the recently established national programme for integrated NTD control in appropriately targeting interventions. Existing information on LF, schistosomiasis, and STH was limited. Additionally, the extent of loiasis was no…	Integrated NTD survey protocol developed by the MoH-GoSS and Malaria Consortium	2009	community based survey	Two-stage, quasi-random sampling approach		children aged 5-15 for schistosomiasis and STH and individuals aged 16 years and above for LF	laboratory test using the Kato-Katz method schistosomiasis and STH and immunochromatographic card tests (ICT) (BinaxNOW Filariasis, Inverness Medical) for LF	9738	schistosomiasis, STH, loiasis, and Lymphatic filariasis	paper based			Integrated NTD survey protocol developed by the MoH-GoSS and Malaria Consortium					The implementation of different sampling design and therecommended mapping approach for each NTD such as the traget age group for sampling, the number of individuals to be sampled, which partly depends on the prevalence threshold used to denote the need for MDA; (iii) the inherent variation in the spatial heterogeneity of infection between the different NTDs; and (iv) the various tests and approa…
Cooley G.M.; Feldstein L.R.; Bennett S.D.; Estivariz C.F.; Weil L.; Bohara R.; Vandenent M.; Hasan A.M.; Akhtar M.S.; Salim Uzzaman M.; Billah M.M.; Conklin L.; Ehlman D.C.; Asiedu K.; Solomon A.W.; Alamgir A.S.M.; Flora M.S.; Martin D.L.	No serological evidence of trachoma or yaws among residents of registered camps and makeshift settlements in cox's bazar, Bangladesh	2021	American Journal of Tropical Medicine and Hygiene	Successful achievement of global targets for elimination of trachoma as a public health problem and eradication of yaws will require control efforts to reach marginalized populations, including refugees. Testing for serologic evidence of transmission of trachoma and yaws in residents of registered camps and a Makeshift Settlement in Cox's Bazar District, Bangladesh, was added to a serosurvey for …	Article	Bangladesh	evaluate serologic evidence of yaws and trachoma transmission	The study was conducted after a large influx of people into the Cox’s Bazar area between late August and December 2017. Measles and diphtheria outbreaks were reported. Vaccination campaigns were implemented to reduce the risk of transmission of measles, diphtheria, and other VPDs.		2018	Community based survey	multistage cluster-sampling		children aged 1-14	laboratory test using Multiplex bead Aassay		Yaws and trachoma		The study integrated testing for antibodies against trachoma and yaws into a larger serosurvey designed to measure vaccination coverage. This survey was embedded in a SMART nutritional survey							One challenge of integrated surveillance is ensuring that the sampling strategy for the targeted disease is epidemiologically appropriate for evaluating non-targeted diseases. The sample size was likely adequate for trachoma, it is likely suboptimal for yaws
Taleo F.; Macleod C.K.; Marks M.; Sokana O.; Last A.; Willis R.; Garae M.; Bong A.; Chu B.K.; Courtright P.; Kool J.; Taleo G.; Rory J.J.; Solomon A.W.	Integrated Mapping of Yaws and Trachoma in the Five Northern-Most Provinces of Vanuatu	2017	PLoS Neglected Tropical Diseases	Yaws and trachoma are targeted for eradication and elimination as public health problems. In trachoma-endemic populations mass administration of azithromycin can simultaneously treat yaws. We conducted a population-based prevalence survey in the five northernmost provinces of Vanuatu, where trachoma and yaws are suspected to be co-endemic. Clinical signs of trachoma were evaluated using the WHO s…	Article	Vanuatu	estimate the baseline prevalence of trachoma and yaws in the 5 northern-most provinces of Vanuatu. The objectives were to estimate the prevalence of TF in children aged 1–9 years, the prevalence of TT in adults aged 15 years and greater, and the prevalence of yaws skin lesions in children aged 5–14 years.	yaws and trachoma are targeted for eradication and elimination, respectively, by the WHO. In trachoma-endemic populations, mass administration of azithromycin can simultaneously treat yaws. Previous reports indicated a likely significant public health burden of trachoma in Vanuatu, and the government had reported a high number of yaws cases. Thus, a population-based prevalence survey was needed t…	The study followed the standard methodological principles of the Global Trachoma Mapping Project (GTMP)	2014	community based survey	two-stage cluster-randomised		All individuals age one years and above for trachoma and children ages 5-14 years for yaws	• Clinical signs using WHO simplified grading system for trachoma • Examination of the skin using the WHO yaws pictorial guide for yaws and RDT was done for children with skin lesions consistent with active yaws by taking finger-prick blood sample	3650	Trachoma and Yaws	Electronic data collection using custom-made smartphone application			The study followed the standard methodological principles of the Global Trachoma Mapping Project (GTMP)
Coalson J.E.; Noland G.S.; Nute A.W.; Goodhew E.B.; Martin D.L.; Abdalla Z.; Zarroug I.; Gabralla S.; Ahmed Ismail H.A.H.; Secor W.E.; Callahan E.K.; Sanders A.M.; Elshafie B.; Nash S.D.	Integrated Serosurveillance for Onchocerciasis, Lymphatic Filariasis, and Schistosomiasis in North Darfur, Sudan	2024	American Journal of Tropical Medicine and Hygiene	Sudan is endemic for multiple neglected tropical diseases, including trachoma, onchocerciasis (OV), lymphatic filariasis (LF), and schistosomiasis (SCH). In 2019, dried blood spot samples were collected for a baseline trachoma serosurvey in three localities (El Seraif, Kotom, and Saraf Omrah) in North Darfur State. None were classified previously as OV- or LF-endemic, although low levels of SCH h…	Article	Sudan	To evaluate the feasibility of using multi-analyte serosurveillance with a multiplex bead assay (MBA) for mapping NTD endemicity and assessing the impact of interventions.	The primary purpose was to map trachoma endemicity, but it was leveraged to collect seroprevalence data on other diseases of public health importance	Sample size targets were designed based on the primary study goals of the trachoma program	late 2019 and early 2020	community based survey	multistage cluster ran- dom sampling		Individuals age 1 and above	Laboratory test	8324	Trachoma, onchocerciasis (OV), lymphatic filariasis (LF), and schistosomiasis (SCH)	Electronic data collection using ODK			Sample size targets were designed based on the primary study goals of the trachoma program
Sime H.; Deribe K.; Assefa A.; Newport M.J.; Enquselassie F.; Gebretsadik A.; Kebede A.; Hailu A.; Shafi O.; Aseffa A.; Reithinger R.; Brooker S.J.; Pullan R.L.; Cano J.; Meribo K.; Pavluck A.; Bockarie M.J.; Rebollo M.P.; Davey G.	Integrated mapping of lymphatic filariasis and podoconiosis: Lessons learnt from Ethiopia	2014	Parasites and Vectors	Background: The World Health Organization (WHO), international donors and partners have emphasized the importance of integrated control of neglected tropical diseases (NTDs). Integrated mapping of NTDs is a first step for integrated planning of programmes, proper resource allocation and monitoring progress of control. Integrated mapping has several advantages over disease specific mapping by redu…	Article	Ethiopia	To describe the methodology used for integrated mapping of podoconiosis and LF, document the lessons learned, and provide recommendations for future, similar mapping efforts	The mapping of these two diseases was planned separately. BSMS and GAHI-LSHTM were working on mapping podoconiosis and the EPHI and the CNTD/LSTM were working on mapping LF. However, through discussion with the Federal Ministry of Health of Ethiopia, the possibility of integrated mapping was raised.	WHO guideline for LF mapping	2013	community based survey	Two-stage cluster convenience sampling	mapping team members, including enumerators, team leaders and supervisors.	Individuals 15 years and above	A clinical algorithm was used to reliably diagnose podoconiosis by excluding other potential causes of lymphoedema of the lower limb. Confirmed W. bancrofti infection was based on testing blood samples	129959	Lymphatic filariasis (LF) and podoconiosis	Electronic data collection				• lymphatic filariasis and podoconiosis have similar clinical manifestations and the same target age group • Diagnosis of podoconiosis requires exclusion of LF		1291400$	1132473$	• They intially had different target geographical areas • They had different planned sample size and methodology due to the absence of an integrated mapping guideline • organizing and working with different organizations with diffrent cluture • since the project was planned by diffrent orgnaizations	• collaboration with different stakeholders is important for integrated mapping • mobile technology enables to conduct a large scale survey • The mapping was a need based for both programs • The FMOH was involved the planning and implementation of the mapping, which greatly facilitated collaboration from district health offices and other stakeholder
Kaatano G.M.; Siza J.E.; Mwanga J.R.; Min D.-Y.; Yong T.-S.; Chai J.-Y.; Ko Y.; Chang S.Y.; Kullaya C.M.; Rim H.-J.; Changalucha J.M.; Eom K.S.	Integrated schistosomiasis and soil-transmitted helminthiasis control over five years on Kome Island, Tanzania	2015	Korean Journal of Parasitology	Integrated control strategies are important for sustainable control of schistosomiasis and soil-transmitted helminthiasis, despite their challenges for their effective implementation. With the support of Good Neighbors International in collaboration with National Institute of Medical Research, Mwanza, Tanzania, integrated control applying mass drug administration (MDA), health education using PHA…	Article	Tanzania	assess the impact of integrated control strategies on intestinal schistosomiasis and hookworm infection status on Kome Island, Tanzania	Schistosomiasis and STHs were identified as serious public health problems in the Lake Victoria zone, including Kome Island, which had not been subject to large-scale, integrated, and sustainable control programs previously. Prior control efforts in the Lake Victoria basin were either small-scale or focused solely on mass drug administration (MDA) targeting mainly schoolchildren. There was a need…		2013	community based survey	random sampling		Schoolchildren and adults (≥2 years for MDA)	Microscopic examination of stool samples using the Kato-Katz technique	NS	Schistosomiasis and soil-transmitted helminths	Paper based
Taiaroa G.; Matalavea B.; Tafuna'i M.; Lacey J.A.; Price D.J.; Isaia L.; Leaupepe H.; Viali S.; Lee D.; Gorrie C.L.; Williamson D.A.; Jack S.	Scabies and impetigo in Samoa: A school-based clinical and molecular epidemiological study	2021	The Lancet Regional Health - Western Pacific	Background: Common infections of the skin such as impetigo and scabies represent a large burden of disease globally, being particularly prevalent in tropical and resource-limited settings. Efforts to address these infections through mass drug administrations have recently been shown as efficacious and safe. In Samoa, a Pacific Island nation, there is a marked lack of epidemiological data for thes…	Article	Samoa	describe the prevalence and epidemiological associations of impetigo and scabies among Samoan schoolchildren, in order to better inform appropriate treatment and prevention strategies at the community level,	There was a lack of epidemiological data for scabies and impetigo in Samoa. Island nations of the South Pacific are disproportionately burdened by skin infections, including scabies and impetigo. High rates of these infections in children likely contribute to a continuing cardiac and renal disease risk via Streptococcus pyogenes (group A) infections. There was a marked gap in the epidemiological …		2018	school based survey	Cluster sampling		Children aged 4-15 years	clinical diagnosis	833	Scabies and impetigo	Electronic data collection using Redcap
Mason D.S.; Marks M.; Sokana O.; Solomon A.W.; Mabey D.C.; Romani L.; Kaldor J.; Steer A.C.; Engelman D.	The Prevalence of Scabies and Impetigo in the Solomon Islands: A Population-Based Survey	2016	PLoS Neglected Tropical Diseases	Background: Scabies and impetigo are common, important and treatable skin conditions. Reports from several Pacific island countries show extremely high prevalence of these two conditions, but for many countries, including the Solomon Islands, there is a paucity of epidemiological data. Methodology: Ten rural villages in the Western Province of the Solomon Islands were included in the study, chose…	Article	Solomon Islands	to establish the prevalence of scabies and active impetigo in remote communities of the Western Province of the Solomon Islands and to investigate the clinical features of disease and epidemiologic associations in this setting	Reports from several Pacific island countries showed extremely high prevalence of scabies and impetigo, but there was a lack of epidemiological data for many countries, including the Solomon Islands. Despite the Pacific region having some of the highest reported prevalence figures of scabies and impetigo globally, there was a paucity of data from the Solomon Islands		2014	community based	cluster sampling		All age group	Case ascertainment for both scabies and active impetigo was based on clinical diagnosis made by a trained paediatric registrar	1908	Scabies, impetigo and yaws	Electronic data collection using ODK				Data collection for scabies and impetigo was integrated with an existing project investigating clinical and serological markers of yaws. This integration was for logistical reasons
Kouadio J.N.; Evack J.G.; SÃ©krÃ© J.-B.K.; Achi L.Y.; Ouattara M.; Hattendorf J.; Balmer O.; Bonfoh B.; Zinsstag J.; Utzinger J.; Nâ€™goran E.K.	Prevalence and risk factors of schistosomiasis and hookworm infection in seasonal transmission settings in northern CÃ´te dâ€™Ivoire: A cross-sectional study	2023	PLoS Neglected Tropical Diseases	Background Schistosomiasis and hookworm infection remain public health problems in large parts of sub-Saharan Africa. The epidemiology of schistosomiasis and hookworm was studied in seasonal transmission settings in the northern part of CÃ´te dâ€™Ivoire. Methodology In August 2018, a cross-sectional study was conducted. Urine and stool samples were collected from 742 individuals aged 6â€“96 years…	Article	Côte d’Ivoire	The study aimed to assess the epidemiologic characteristics of schistosomiasis and soil-transmitted helminthiasis (STH) in northern Côte d’Ivoire by determining their prevalence, distribution, and risk factors	Schistosomiasis and STH are endemic in Côte d’Ivoire. While mass drug administration has been implemented since 2013 and prevalence has declined, the new WHO road map targets elimination by 2030. Therefore, this study was needed to update prevalence data, deepen the understanding of risk factors in a seasonal transmission setting, and inform the national control program to refine strategies towar…		2018	community based survey	convenience and snowball sampling		individuals age 5-96	S. haematobium: laboratory examination of urine samples for S. haematobium eggs using filtration • S. mansoni and hookworm : using duplicate Kato-Katz thick smears	742	Schistosomiasis (Schistosoma haematobium and Schistosoma mansoni and soil-transmitted helminths (STH) (hookworm)									• It only single stool and urine samples were collected, which could underestimate infection prevalence, particularly in a low endemicity setting. These could be considered methodological challenges for any survey, integrated or not.
Wilson N.O.; Badara Ly A.; Cama V.A.; Cantey P.T.; Cohn D.; Diawara L.; Direny A.; Fall M.; Feeser K.R.; Fox L.M.; Kabore A.; Seck A.F.; Sy N.; Ndiaye D.; Dubray C.	Evaluation of Lymphatic Filariasis and Onchocerciasis in Three Senegalese Districts Treated for Onchocerciasis with Ivermectin	2016	PLoS Neglected Tropical Diseases	In Africa, onchocerciasis and lymphatic filariasis (LF) are co-endemic in many areas. Current efforts to eliminate both diseases are through ivermectin-based mass drug administration (MDA). Years of ivermectin distribution for onchocerciasis may have interrupted LF transmission in certain areas. The KÃ©dougou region, Senegal, is co-endemic for LF and onchocerciasis. Though MDA for onchocerciasis …	Article	Senegal	assess the status of LF and onchocerciasis in the three districts of the Kédougou Region in Senegal after more than 10 years of ivermectin-based MDAs	The survey was done in districts that were co-endemic for LF and onchocerciasis and had received ivermectin-based MDA for onchocerciasis for over 10 years, but had not yet received albendazole for LF	African Programme for Onchocerciasis Control (APOC) onchocerciasis-related methodology with added components for LF evaluation	2014	community based survey	community census		5 years and older	• LF cases were identified by positive results on the ICT test for filarial antigen. • Onchocerciasis cases were identified by the presence of O. volvulus microfilariae in skin snip examinations. • Participants were also tested for antibodies against Wb123 (LF) and Ov16 (onchocerciasis) antigens	1154	Lymphatic Filariasis (LF) and Onchocerciasis	Electronic data collection using PDA		The study added assessment for LF antigenemia (ICT) and LF antibodies (Wb123) to the standard APOC onchocerciasis epidemiological evaluation which used skin snips and Ov16 antibodies. The same participants provided samples for both LF and onchocerciasis testing		The primary strategy was to conduct both LF and onchocerciasis assessments concurrently on the same population in the same survey. This involved a single field visit to each village where participants underwent procedures for both diseases				•The study highlights that the onchocerciasis-related methodology (convenience sampling, village selection based on vector breeding sites) might not be optimal for robust LF assessment, particularly for transmission assessment surveys requiring random sampling of children •The study design did not achieve the sample size or random sampling required for a conclusive LF transmission assessment surv…	Using less invasive diagnostic tools for onchocerciasis is likely to increase community participation in epidemiological surveys
Mwinzi P.N.M.; Montgomery S.P.; Owaga C.O.; Mwanje M.; Muok E.M.; Ayisi J.G.; Laserson K.F.; Muchiri E.M.; Secor W.E.; Karanja D.M.S.	Integrated community-directed intervention for schistosomiasis and soil transmitted helminths in western Kenya - A pilot study	2012	Parasites and Vectors	Background: Schistosome and soil-transmitted helminth (STH) infections are recognized as major global public health problems, causing severe and subtle morbidity, including significant educational and nutritional effects in children. Although effective and safe drugs are available, ensuring access to these drugs by all those at risk of schistosomiasis and STHs is still a challenge. Community-dire…	Article	Kenya	To evaluate the effectiveness and feasibility of the community-directed intervention (CDI) strategy in the control of schistosomiasis and soil-transmitted helminth (STH) infections in a highly endemic community in western Kenya	A national control program for schistosomiasis and STHs had not yet been instituted in Kenya, and evidence for cost-effective strategies to reach affected communities was needed1 . The existing school-based deworming program had limitations due to low school enrollment and the exclusion of other infected community members3 . CDI had been successful for other diseases, making it a potential altern…		2007 and 2008	School based survey	All children age 9-10 in the community		children aged 9–10 years	microscopic examination of stool samples using the Kato-Katz method	492	schistosomiasis (Schistosoma mansoni) and soil-transmitted helminths (STHs)	paper based
Bronzan R.N.; Dorkenoo A.M.; Agbo Y.M.; Halatoko W.; Layibo Y.; Adjeloh P.; Teko M.; Sossou E.; Yakpa K.; Tchalim M.; Datagni G.; Seim A.; Sognikin K.S.	Impact of community-based integrated mass drug administration on schistosomiasis and soil-transmitted helminth prevalence in Togo	2018	PLoS Neglected Tropical Diseases	Background: Togo has conducted annual, integrated, community-based mass drug administration (MDA) for soil-transmitted helminths (STH) and schistosomiasis since 2010. Treatment frequency and target populations are determined by disease prevalence, as measured by baseline surveys in 2007 and 2009, and WHO guidelines. Reported programmatic treatment coverage has averaged over 94%. Togo conducted a …	Article	Togo	To assess the impact of four to five years of community-based integrated mass drug administration (MDA) on the prevalence and intensity of soil-transmitted helminth (STH) and schistosomiasis infections in school children in Togo	Togo has been conducting annual, integrated, community-based MDA for STH and schistosomiasis since 2010 . The World Health Organization (WHO) recommends evaluating the impact of MDA on the prevalence of these infections after five years. This survey was conducted in 2015 to assess the impact of the MDA program		2015	School based survey	NA		Children age 6 - 9 years	• Schistosoma haematobium infection was assessed using urine dipsticks for the presence of blood (microhematuria) as a proxy measure • STH (Ascaris lumbricoides, Trichuris trichiura, and hookworm) and Schistosoma mansoni infections were diagnosed by analyzing stool samples using the Kato-Katz method	16890	Schistosomiasis (Schistosoma haematobium and Schistosoma mansoni) and soil-transmitted helminths (STH)	paper based								The study emphasizes the focal nature of these infections, underscoring the value of granular epidemiological data obtained through an integrated mapping approach for effective targeting of interventions
Yotsu R.R.; Kouadio K.; Vagamon B.; Nâ€™guessan K.; Akpa A.J.; Yao A.; AkÃ© J.; Abbet Abbet R.; Tchamba Agbor Agbor B.; Bedimo R.; Ishii N.; Fuller L.C.; Hay R.; MitjÃ O.; Drechsler H.; Asiedu K.	Skin disease prevalence study in schoolchildren in rural CÃ´te d'Ivoire: Implications for integration of neglected skin diseases (skin NTDs)	2018	PLoS Neglected Tropical Diseases	Background: Early detection of several skin-related neglected tropical diseases (skin NTDs)â€“including leprosy, Buruli ulcer, yaws, and scabies- may be achieved through school surveys, but such an approach has seldom been tested systematically on a large scale in endemic countries. Additionally, a better understanding of the spectrum of skin diseases and the at-risk populations to be encountered…	Article	Côte d’Ivoire	to assess the feasibility of implementing school skin surveys using a two-step approach involving screening by community healthcare workers (village nurses) followed by a total skin examination of selected cases by dermatologists and to determine the prevalence and spectrum of skin diseases among schoolchildren in a rural area of Côte d’Ivoire	early detection of several skin NTDs can be achieved through school surveys, but this approach had seldom been tested systematically on a large scale in endemic countries . Additionally, a better understanding of the spectrum of skin diseases and the at-risk populations was needed to facilitate such surveys. Côte d’Ivoire is co-endemic for several skin NTDs, and the country reports the highest ca…		2015 and 2016	school based survey	Non-probability sampling (Quota sampling and purposive sampling)		children aged 5 to 15	In the first phase, village nurses identified children with any skin abnormality through visual examination. In the second phase, dermatologists performed a total skin examination of these children. Diagnosis was mostly based on clinical examination, with laboratory tests performed if necessary	13019	Skin NTDs (leprosy, Buruli ulcer, yaws, and scabies)									• A significant logistical challenge was the unexpectedly large number of children needing dermatological treatment, which exceeded their capacity and forced a reduction in the number of villages reached in the second phase. • The high prevalence of skin diseases posed a challenge for focusing specifically on NTDs. • The relatively low schooling and attendance rate was a limitation in reaching al…	• The study integrated the first phase of the skin survey with a mass drug administration for soil-transmitted helminthiasis, which likely enhanced community acceptance and made efficient use of resources • The use of community healthcare workers, who are already involved in various public health programs, was another opportunity for integration with existing health systems • the detection of ski…
Koroma J.B.; Peterson J.; Gbakima A.A.; Nylander F.E.; Sahr F.; MagalhÃ£es R.J.S.; Zhang Y.; Hodges M.H.	Geographical distribution of intestinal schistosomiasis and soil-transmitted helminthiasis and preventive chemotherapy strategies in Sierra Leone	2010	PLoS Neglected Tropical Diseases	Background: A national baseline mapping of schistosomiasis and soil-transmitted helminthiasis (STH) was performed in Sierra Leone. The aim was to provide necessary tools for the Ministry of Health and Sanitation to plan the intervention strategies in the national integrated control program on neglected tropical diseases according to the World Health Organization (WHO) guidelines for preventative …	Article	Sierra Leone	to determine the geographical distribution of schistosomiasis and STH in Sierra Leone	despite the known prevalence of schistosomiasis and STH in Sierra Leone, detailed distribution and risk level data were not available nationwide3 . There had never been a national control program for schistosomiasis and STH before this survey		2008	School based survey	two-staged random sampling		children aged 5–16 years	examination of stool samples using the Kato-Katz thick smear technique in a field laboratory to identify S. mansoni and STH infections	5069	Schistosomiasis (Schistosoma mansoni) and soil-transmitted helminthiasis (STH)	Paper based data collection									A single stool sample was collected from each participant and examined for the presence of eggs of all target parasites (S. mansoni, hookworm, A. lumbricoides, T. trichiura) using the Kato-Katz method8 . This allowed for simultaneous detection of multiple infections from the same sample.
Dorkenoo A.M.; Phillips A.E.; Klein L.; Lack F.; Ataba E.; Yakpa K.; Tagba A.-E.; Assoti B.-E.; Sossou E.; Tchalim M.; Datagni G.; Seim A.; Milord M.D.; Kassankogno Y.	Progress from morbidity control to elimination as a public health problem of schistosomiasis and the status of soil-transmitted helminth infection in Togo: a second impact assessment after ten rounds of mass drug administration	2023	Parasites and Vectors	Background: Due to the burden of schistosomiasis (SCH) and soil-transmitted helminths (STH), Togo Ministry of Health launched a program for Preventive Chemotherapy Neglected Tropical Diseases (PC-NTDs) in 2009, initiating integrated mass drug administration (MDA) the following year for the three PC-NTDs: SCH, STH and onchocerciasis. Significant reduction of infection across the country was noted …	Article	Togo	o re-evaluate the situation of SCH and STH in Togo after another five years of effective MDA, following a previous impact assessment in 2015	a significant reduction in SCH and STH infection was noted in 2015 after five years of high-coverage MDA1 . After an additional five years of MDA, another evaluation was needed to understand the current status of these infections1 .... This evaluation aimed to determine if infection levels had reached a point where public health problem elimination was achieved for either disease		2021	School based survey	two-stage cluster sampling		children aged 5–14 years	•Schistosoma haematobium: Urine samples were tested using haemastix. Urine filtration for the presence of eggs was conducted on haematuria-positive samples • Soil-transmitted helminths (STH) and S. mansoni were diagnosed using stool samples using Duplicate Kato-Katz analysis	7248	: Schistosomiasis (both S. haematobium and S. mansoni) and soil-transmitted helminths (STH)	Electronic data collection using using the ESPEN Collect application
Babamale O.A.; Ugbomoiko U.S.; Heukelbach J.	High prevalence of Plasmodium falciparum and soil-transmitted helminth co-infections in a periurban community in Kwara State, Nigeria	2018	Journal of Infection and Public Health	Prevalence of malaria and soil-transmitted helminth infections, and the burden of disease are enormous in sub-Saharan Africa. Co-infections aggravate the clinical outcome, but are common due to an overlap of endemic areas. A cross-sectional survey was conducted to assess prevalence, intensity of infection and association between malaria and soil-transmitted helminth infections in a typical periur…	Article	Nigeria	The primary aim of the survey was to assess the prevalence, intensity of infection, and association between malaria and soil-transmitted helminth infections in a typical periurban community in Kwara State, Nigeria	malaria and soil-transmitted helminth infections are enormous public health problems in sub-Saharan Africa, with co-infections being common due to overlapping endemic areas and potentially aggravating clinical outcomes1 .... There was a need to understand the epidemiological surveillance and spatial congruence of both malaria and helminthiases in Nigeria, as this remained poorly defined		2015	community based survey	community census		All age group	• Malaria (Plasmodium falciparum): Diagnosed by examination of Giemsa-stained thick blood smears under a microscope • Soil-transmitted helminths (STH): Diagnosed by the presence of helminth eggs in faecal samples examined using the Kato-Katz thick smear method	471	malaria and soil-transmitted helminths	NA
Tekle A.H.; Zoure H.; Wanji S.; Leak S.; Noma M.; Remme J.H.F.; Amazigo U.	Integrated rapid mapping of onchocerciasis and loiasis in the Democratic Republic of Congo: Impact on control strategies	2011	Acta Tropica	Background: Onchocerciasis can be effectively controlled by annual mass treatment with ivermectin in endemic communities. However, in communities that are endemic for loiasis there may be significant risk of severe adverse reactions after ivermectin treatment. Planning of control requires therefore mapping of these two infections using rapid assessment tools developed for each disease. These tool…	Article	Democratic Republic of Congo	To determine the geographical distribution of onchocerciasis and loiasis in four epidemiological zones in the Democratic Republic of Congo and to understand the implications of this co-distribution on operational decision-making regarding ivermectin treatment. The study also aimed to demonstrate the feasibility of combining rapid assessment tools for both diseases	Ivermectin is used for mass treatment of onchocerciasis. However, in areas co-endemic for loiasis, ivermectin treatment can lead to severe adverse reactions (SAEs) in individuals with high Loa loa microfilaraemia. Therefore, mapping both diseases is necessary to plan safe and effective control strategies for onchocerciasis. Initially, rapid assessment tools for onchocerciasis (REMO) and loiasis (…		2004 and 2005	community based survey	two stage cluster sampling		individuals aged 15 years and above	• Onchocerciasis prevalence was estimated based on the presence of palpable subcutaneous nodules in adult males (clinical sign) • A history of eye worm for loiasis was defined by a positive response to experiencing worms moving in the eye, recognition of an eye worm from a photograph, and the last episode lasting ≤7 days (self-reported history with photo confirmation)	• 25,754 males were examined for palpable onchocercal nodules • 62,407 people were interviewed for a history of eye worm	Onchocerciasis and loiasis	NA
Gunawardena S.; Gunawardena N.K.; Kahathuduwa G.; Karunaweera N.D.; De Silva N.R.; Ranasinghe U.B.; Samarasekara S.D.; Nagodavithana K.C.; Rao R.U.; Rebollo M.P.; Weil G.J.	Integrated school-based surveillance for soil-transmitted helminth infections and lymphatic filariasis in Gampaha District, Sri Lanka	2014	American Journal of Tropical Medicine and Hygiene	We explored the practicality of integrating surveillance for soil-transmitted helminthiasis (STH, assessed by Kato-Katz) with transmission assessment surveys for lymphatic filariasis (LF) in two evaluation units (EUs) in Gampaha district, Sri Lanka (population 2.3 million). The surveys were performed 6 years after five annual rounds of mass drug administration with diethylcarbamazine and albendaz…	Article	Sri Lanka	to explore the practicality of integrating surveillance for soil-transmitted helminthiasis (STH) with transmission assessment surveys for lymphatic filariasis (LF) in two evaluation units (EUs) in Gampaha district, Sri Lanka	ministries and other organizations often support NTD control programs with independent structures, leading to potential inefficiencies and higher costs . There was a need to explore whether integrated programs could offer advantages in terms of cost and efficiency, especially since control strategies and endemic areas for different NTDs often overlap . Specifically, LF transmission assessment sur…	LF transmission assessment surveys (TAS)	2012	School based survey	two-stage cluster sampling		first and second grade schoolchildren	• LF: Detection of circulating filarial antigen (CFA) using the ICT card test on finger prick blood. • STH: Detection of STH ova in stool samples using the Kato-Katz test	3104	Lymphatic Filariasis (LF) and Soil-Transmitted Helminthiasis (STH)	Paper based			The study used the TAS sampling guidelines for selecting schools and children as the platform for the integrated surveillance	• The study inluded STH surveillance onto the ongoing LF transmission assessment surveys (TAS). The same schools and the same target population (primary schoolchildren) were used for both surveys • The study leveraged the existing structure of the Anti-Filariasis Campaign (AFC) for school access, community engagement (parent meetings), and blood sample collection for LF. The partnership between t…		• The cost for STH testing was approximately US $5,000/EU with almost $1,000 for consumables, $2,000 for personnel, and the balance for logistics (Table 3). The cost was estimated for testing 1,500 samples per EU from 30 schools, making at least two visits to each school. • The cost for ICT testing was approximately US $6,520 per EU, excluding the cost of ICT devices that were donated by the WHO;…			• person days and other costs for STH testing could have been further reduced if the AFC had handled stool sample distribution and collection
Knipes A.K.; Lemoine J.F.; Monestime F.; Fayette C.R.; Direny A.N.; Desir L.; Beau de Rochars V.E.; Streit T.G.; Renneker K.; Chu B.K.; Chang M.A.; Mace K.E.; Won K.Y.; Lammie P.J.	Partnering for impact: Integrated transmission assessment surveys for lymphatic filariasis, soil transmitted helminths and malaria in Haiti	2017	PLoS Neglected Tropical Diseases	Background: Since 2001, Haitiâ€™s National Program for the Elimination of Lymphatic Filariasis (NPELF) has worked to reduce the transmission of lymphatic filariasis (LF) through annual mass drug administration (MDA) with diethylcarbamazine and albendazole. The NPELF reached full national coverage with MDA for LF in 2012, and by 2014, a total of 14 evaluation units (48 communes) had met WHO eligib…	Article	Haiti	to evaluate the feasibility of using Transmission Assessment Surveys (TAS) for lymphatic filariasis (LF) as a platform to collect information about soil-transmitted helminths (STH) and malaria	Haiti is endemic for LF, malaria, and STH . Haiti's National Program for the Elimination of Lymphatic Filariasis (NPELF) had achieved full national coverage with mass drug administration (MDA) for LF by 2012, and by 2014, several evaluation units (EUs) met WHO eligibility criteria to conduct LF transmission assessment surveys (TAS) . Heeding the WHO's call for integration of neglected tropical di…	LF-only TAS, TAS-STH-malaria, and TAS-malaria survey was done	2014 and 2015	school based	systematic random sampling		children aged 6 and 7 years	• Lymphatic Filariasis (LF): BinaxNOW Filariasis immunochromatographic test (ICT) using finger stick blood. • Soil-transmitted Helminths (STH): Kato Katz method on stool samples. •Malaria: First Response Malaria Histidine-Rich Protein II (HRP2) rapid diagnostic test (RDT) using finger stick blood	• LF: 16,655 • Malaria: 14,795 • STH: 298	Lymphatic filariasis (LF), soil-transmitted helminths (STH), and malaria	Electronic data collection using LINKS							The cost of the TAS-malaria evaluation was an estimated 15% higher than the cost for the LF-only evaluation. The cost of the TAS-STH-malaria evaluation was 49% higher than the cost for the LF-only evaluation.	• Discrepancies between estimated and actual school attendance required visiting more schools • Limited access to cold chain for storage of ICT cards and dried blood spots, limited cellular service, difficult terrain, and school holidays posed logistical challenges	• In the 1 EU in which LF-malaria-STH TAS was conducted, an additional sampling interval was defined by SSB for selecting a subset of children to be tested for STH.
Kabatereine N.B.; Standley C.J.; Sousa-Figueiredo J.C.; Fleming F.M.; Stothard J.R.; Talisuna A.; Fenwick A.	Integrated prevalence mapping of schistosomiasis, soil-transmitted helminthiasis and malaria in lakeside and island communities in Lake Victoria, Uganda	2011	Parasites and Vectors	Background: It is widely advocated that integrated strategies for the control of neglected tropical diseases (NTDs) are cost-effective in comparison to vertical disease-specific programmes. A prerequisite for implementation of control interventions is the availability of baseline data of prevalence, including the population at risk and disease overlap. Despite extensive literature on the distribu…	Article	Uganda	To examine risk factors associated with schistosomiasis (Schistosoma mansoni), soil-transmitted helminthiasis (STH), and malaria (Plasmodium spp.), including identifying existing health infrastructure, evaluating the prevalence of these diseases and co-infections in lakeside and island communities of Lake Victoria, Uganda	There was a knowledge gap regarding the prevalence of co-infections with malaria, particularly for island communities in Lake Victoria, despite extensive literature on mainland schistosomiasis in Uganda. The study was also motivated by the widely advocated cost-effectiveness of integrated strategies for the control of neglected tropical diseases (NTDs) compared to vertical disease-specific progra…		2009 and 2010	community based survey	Lot Quality Assurance Sampling (LQAS)		children age 10-14 years	• Intestinal schistosomiasis and STH were diagnosed by the presence of helminth eggs in stool samples using double Kato-Katz thick smears. • Malaria was diagnosed by the presence of Plasmodium spp. in fingerprick blood samples examined by microscopy	4540	Intestinal schistosomiasis (Schistosoma mansoni), soil-transmitted helminthiasis (STH) and malaria	NA					• the study leveraged the existing structure of the Vector Control Division (VCD) of the Uganda Ministry of Health for planning and implementing the survey			• The need to coordinate the collection of different sample types (stool and blood) for different diagnostic methods within the same survey framework
Inocencio da Luz R.; Linsuke S.; Lutumba P.; Hasker E.; Boelaert M.	Assessment of schistosomiasis and soil-transmitted helminths prevalence in school-aged children and opportunities for integration of control in local health services in Kwilu Province, the Democratic Republic of the Congo	2017	Tropical Medicine and International Health	Objective: To determine the prevalence of schistosomiasis (SCH) and soil-transmitted helminths (STH) in the Democratic Republic of Congo, and to assess the capacity of the local health centres for diagnosis and treatment. Methods: Cross-sectional school-based survey in two health districts in the Province of Kwilu. We collected a stool and a urine sample for parasitological examination. Urine fil…	Article	Congo	The objective was to determine the prevalence of schistosomiasis (SCH) and soil-transmitted helminths (STH) in the Democratic Republic of Congo, and to assess the capacity of the local health centres for diagnosis and treatment	The study was conducted because schistosomiasis has been known to be endemic in several provinces of the Democratic Republic of Congo (DRC), with limited up-to-date prevalence data available. There was a particular dearth of schistosomiasis surveillance in the DRC, and the study aimed to address the need for updated prevalence data to adequately plan mass drug administration campaigns and monitor…		2016	school based survey	two stage cluster sampling		Children age 7 - 13 years	• Schistosoma mansoni and STH infections were diagnosed through the examination of stool samples using duplicate Kato-Katz thick smears. The number of eggs was counted to determine prevalence and intensity of infection. • Schistosoma haematobium infection was assessed by examining urine samples using the urine filtration method for the detection of eggs	526	schistosomiasis (specifically Schistosoma mansoni and Schistosoma haematobium) and soil-transmitted helminths	NA
Finn T.P.; Stewart B.T.; Reid H.L.; Petty N.; Sabasio A.; Oguttu D.; Lado M.; Brooker S.J.; Kolaczinski J.H.	Integrated Rapid Mapping of Neglected Tropical Diseases in Three States of South Sudan: Survey Findings and Treatment Needs	2012	PLoS ONE	Background: Integrated rapid mapping to target interventions for schistosomiasis, soil-transmitted helminthiasis (STH) and lymphatic filariasis (LF) is ongoing in South Sudan. From May to September 2010, three states - Unity, Eastern Equatoria and Central Equatoria - were surveyed with the aim of identifying which administrative areas are eligible for mass drug administration (MDA) of preventive …	Article	Sudan	The aim of the survey was to identify which administrative areas (payams for schistosomiasis and STH; counties for LF) in three states of South Sudan are eligible for mass drug administration (MDA) of preventive chemotherapy (PCT)	The survey was conducted because detailed information on the prevalence and distribution of LF, STH, and schistosomiasis was absent or incomplete at the inception of South Sudan’s national programme for the integrated control of NTDs in 2008. This information was needed to target MDA of PCT to at-risk populations. Previous mapping had only been conducted in one state (Northern Bahr-el-Ghazal)		2010	community based survey	convenience sampling		• Children aged 5 to 15 years were sampled for schistosomiasis and STH •Adults aged 16 years and above were sampled for LF	• Schistosoma mansoni and STH infections were diagnosed through the examination of stool samples using duplicate Kato-Katz • For LF, immunochromatographic card tests (ICT) were used to detect circulating W. bancrofti antigen in blood samples • Loa loa were collected using the RAPLOA rapid assessment procedure (self-reported history)	• 12,742 children were tested for schistosome and STH infection • 3,980 adults were tested for LF	Schistosomiasis (Schistosoma mansoni and S. haematobium), soil-transmitted helminths (STH), lymphatic filariasis (LF) and Loa loa	paper-based			Data were collected following the integrated NTD survey protocol, developed by the MoH-GoSS and Malaria Consortium
Kim S.H.; Russell Stothard J.; Rinamalo M.; Rainima-Qaniuci M.; Talemaitoga N.; Kama M.; Rafai E.; Jang S.; Kim J.Y.; Oh Y.M.; Kim E.-M.; Hong S.-T.; Lowry J.H.; Verweij J.J.; Kelly-Hope L.A.; Choi M.-H.	A first nation-wide assessment of soil-transmitted helminthiasis in fijian primary schools, and factors associated with the infection, using a lymphatic filariasis transmission assessment survey as surveillance platform	2020	PLoS Neglected Tropical Diseases	Background Soil-transmitted helminthiasis (STH) is endemic in Fiji but its prevalence is not known and likely to have changed after a decade of mass drug administration (MDA) for lymphatic filari-asis (LF). By linking with LF transmission assessment surveys (LF-TAS), we undertook the first nation-wide assessment of STH in Fijian primary schools, as well as an analysis of factors associated with S…	Article	Fiji	to conduct the first nation-wide assessment of STH in Fijian primary schools and to analyze factors associated with STH infections, using lymphatic filariasis transmission assessment surveys (LF-TAS) as a surveillance platform	STH is endemic in Fiji, but its prevalence was unknown and likely to have changed after a decade of mass drug administration (MDA) for lymphatic filariasis (LF). With the LF program potentially down-scaling due to declining prevalence, up-to-date epidemiologic information on STH was needed. The study also addressed the absence of nationally representative STH data at the program level, which hamp…		2014 and 2015	school based survey	LF-TAS		school children age 4 to 17	Case ascertainment was based on laboratory diagnosis of STH through the examination of stool samples for helminth ova using KK smears and FEC techniques	1839	soil-transmitted helminthiasis (STH) and LF	paper based data collection			The study added STH diagnosis (stool sample collection and analysis) to the existing LF-TAS platform						adding stool sample collection to LF-TAS the conducting STH survey is feasible and efficient in settings with limited resources
Sousa-Figueiredo J.C.; BasÃ¡Ã±ez M.-G.; Mgeni A.F.; Khamis I.S.; Rollinson D.; Stothard J.R.	A parasitological survey, in rural Zanzibar, of pre-school children and their mothers for urinary schistosomiasis, soil-transmitted helminthiases and malaria, with observations on the prevalence of anaemia	2008	Annals of Tropical Medicine and Parasitology	'Kick-out-Kichocho' is an integrated helminth-control initiative that is aimed at reducing the burden of urinary schistosomiasis and soil-transmitted helminthiases (STH) on Zanzibar Island (Unguja), in Tanzania. Like other initiatives based on preventive chemotherapy, the programme is mainly school-based and, consequently, pre-school children (aged â‰¤6 years) are not targeted specifically. To as…	Article	Zanzibar	The aim of the study was to determine the local importance and occurrence of urinary schistosomiasis, malaria, and intestinal infections with soil-transmitted helminths (STH) among pre-school children (aged <6 years) and their mothers in rural areas of Unguja Island, Zanzibar	The survey was conducted because the ongoing helminth-control initiative in Zanzibar, ‘Kick-out-Kichocho’, primarily targeted school-aged children and did not specifically include pre-school children. This left a gap in understanding the burden of urinary schistosomiasis, STH, malaria, anaemia, and growth retardation in this younger age group. The survey aimed to assess the importance of these co…		2006	community based survey	convenience sampling		children age less than 6	• Urinary schistosomiasis: Detection of Schistosoma haematobium eggs in urine samples using membrane filtration and micro-haematuria detected using urine-reagent strips • Soil-transmitted helminthiases: Detection of eggs in stool samples using Kato–Katz smears • Malaria: Microscopy of Giemsa-stained blood smears and OptiMAL rapid diagnostic tests to detect Plasmodium antigens	152 pre-school children and 113 mothers	Urinary schistosomiasis, soil-transmitted helminthiases and malaria	paper based daya collection
Raso G.; EssÃ© C.; Dongo K.; Ouattara M.; Zouzou F.; HÃ¼rlimann E.; Koffi V.A.; Coulibaly G.; Mahan V.; Yapi R.B.; KonÃ© S.; Coulibaly J.T.; MeÃ¯tÃ© A.; GuÃ©hi-Kabran M.-C.; Bonfoh B.; N'Goran E.K.; Utzinger J.	An integrated approach to control soil-transmitted helminthiasis, schistosomiasis, intestinal protozoa infection, and diarrhea: Protocol for a cluster randomized trial	2018	JMIR Research Protocols	Background: The global strategy to control helminthiases (schistosomiasis and soil-transmitted helminthiasis) emphasizes preventive chemotherapy. However, in the absence of access to clean water, improved sanitation, and adequate hygiene, reinfection after treatment can occur rapidly. Integrated approaches might be necessary to sustain the benefits of preventive chemotherapy and make progress tow…	Article	Côte d’Ivoire	The aim of this study was to assess and quantify the effect of an integrated control package that consists of preventive chemotherapy, community-led total sanitation, and health education on soil-transmitted helminthiasis, schistosomiasis, intestinal protozoa infection, and diarrhea in rural Côte d’Ivoire	The global strategy emphasizes preventive chemotherapy for helminthiases, but reinfection is rapid without access to clean water, sanitation, and hygiene. Integrated approaches are seen as necessary to sustain the benefits of chemotherapy and progress toward interrupting transmission. There is evidence that unsafe sanitation, poor water quality, and inadequate hygiene contribute significantly to …		2014, 2016 and 2017	community based survey			Primarily 5 to 15 years, with inclusion of infants (12-24 months) and adolescents/adults (>15 years)	Kato-Katz for STH and S. mansoni, urine filtration for S. haematobium, and SAF-ether concentration for intestinal protozoa	NA	Soil-transmitted helminthiasis (specifically Ascaris lumbricoides, hookworm, and Trichuris trichiura), schistosomiasis (Schistosoma mansoni and Schistosoma haematobium), and intestinal protozoa infections (Giardia intestinalis, Entamoeba histolytica/E. dispar)	Electronic data collection using ODK software
Ella S.N.; Ogoussan K.; Gass K.; Hundley L.; Diggle P.J.; Johnson O.; Biamonte M.; Atsame J.	An Integrated District Mapping Strategy for Loiasis to Enable Safe Mass Treatment for Onchocerciasis in Gabon	2022	American Journal of Tropical Medicine and Hygiene	The lack of a WHO-recommended strategy for onchocerciasis treatment with ivermectin in hypo-endemic areas co-endemic with loiasis is an impediment to global onchocerciasis elimination. New loiasis diagnostics (LoaScope; Loa antibody rapid test) and risk prediction tools may enable safe mass treatment decisions in co-endemic areas. In 2017-2018, an integrated mapping strategy for onchocerciasis, l…	Article	Gabon	To identify a feasible strategy to jointly map for onchocerciasis, LF, and loiasis to allow programs to make an informed decision as to whether it is safe to administer ivermectin (IVM) through mass drug administration (MDA), or if a more targeted approach is needed	There was no WHO-recommended strategy for onchocerciasis treatment with ivermectin in hypo-endemic areas co-endemic with loiasis, which is an impediment to global onchocerciasis elimination. Gabon is endemic for both onchocerciasis and Loa loa, and the endemicity of LF was unknown, making it a good setting to pilot an integrated mapping approach to enable safe IVM treatment decisions. Previous hi…		2017-2018	community based survey, Testing occurred at a central location in each community	census		Individuals age 10 and above	• Loiasis: both the LoaScope (for presence and intensity of L. loa microfilaria) and a Loa antibody rapid test (for history of infection) • onchocerciasis: the SD biplex rapid diagnostic test was used to detect antifilarial antibodies (Ov16) • LF: both the SD biplex rapid diagnostic test (Wb123 antibodies) and the Alere™ filariasis test strip (FTS) (circulating filarial antigen)	7751	Onchocerciasis, lymphatic filariasis (LF), and loiasis	Electronic data collection								• The number of devices needed per team and human resources required were underestimated, both of which led to prolonged study timelines.
Duguay C.; Mosha J.F.; Lukole E.; Mangalu D.; Thickstun C.; Mallya E.; Aziz T.; Feng C.; Protopopoff N.; Mosha F.; Manjurano A.; Krentel A.; Kulkarni M.A.	Assessing risk factors for malaria and schistosomiasis among children in Misungwi, Tanzania, an area of co-endemicity: A mixed methods study	2023	PLOS Global Public Health	Malaria and schistosomiasis are two major parasitic vector-borne diseases that are a particular threat to young children in Sub-Saharan Africa. In the present study, we investigated factors that are associated with malaria, schistosomiasis, and co-infection among school-aged children, using an explanatory sequential mixed-methods approach. A cross-sectional study was conducted in January 2022 in …	Article	Tanzania	he primary aim of the study was to investigate factors associated with malaria, schistosomiasis, and co-infection among school-aged children in an area of co-endemicity. The goal was to understand population vulnerabilities and identify socio-ecological factors to inform potential entry points for integrated disease prevention and control	Malaria and schistosomiasis are major parasitic vector-borne diseases that pose a particular threat to young children in Sub-Saharan Africa, and they are co-endemic in the Lake Victoria Zone in Tanzania. There was a limited body of evidence on the risk factors associated with malaria and schistosomiasis co-infection. This study was needed to improve the understanding of individual, social, and en…	The study used an explanatory sequential mixed-methods approach. It involved a cross-sectional community-based survey conducted in January 2022, followed by community mapping combined with direct field observations	2022	comminity based survey	two stage cluster sampling		children age 5 - 14	• Malaria cases were identified using malaria rapid diagnostic tests (mRDTs) • Schistosomiasis exposure was assessed using immunochromatographic (ICT) IgG-IgM rapid tests (sRDTs)	1122	malaria and schistosomiasis	Electronic data collection using ODK software			This study was nested in an ongoing four-arm, single blinded, parallel, cluster randomized control trial assessing the efficacy of three dual active-ingredients LLIN for the control of malaria.
Fornace K.M.; Senyonjo L.; Martin D.L.; Gwyn S.; Schmidt E.; Agyemang D.; Marfo B.; Addy J.; Mensah E.; Solomon A.W.; Bailey R.; Drakeley C.J.; Pullan R.L.	Characterising spatial patterns of neglected tropical disease transmission using integrated sero-surveillance in Northern Ghana	2022	PLoS Neglected Tropical Diseases	Background As prevalence decreases in pre-elimination settings, identifying the spatial distribution of remaining infections to target control measures becomes increasingly challenging. By measuring multiple antibody responses indicative of past exposure to different pathogens, integrated serological surveys enable simultaneous characterisation of residual transmission of multiple pathogens. Meth…	Article	Ghana	to characterize the spatial distribution of exposure to multiple diseases in children in Northern Ghana by combining integrated serological surveys with geostatistical modeling and remote sensing data	The study was conducted as prevalence decreases in pre-elimination settings, making it increasingly challenging to identify the spatial distribution of remaining infections for targeted control measures. In Northern Ghana, trachoma elimination was achieved in 2018, and only isolated transmission was reported for other NTDs. New cost-effective approaches were needed to identify remaining infection…		2015 - 2016	community based survey	two-stage cluster sampling		children age 1-9	Serological assays were used to detect antibody responses indicative of past exposure to pathogens	10840	trachoma, lymphatic filariasis, onchocerciasis, strongyloidiasis, schistosomiasis, and yaws	Electronic data collection using ODK		A multiplex bead assay (MBA) was used to simultaneously measure immunoglobulin G antibody responses to multiple antigens indicative of past exposure to different NTDs and other pathogens from a single blood sample. This allowed for the simultaneous assessment of exposure to several diseases	The study utilized the trachoma surveillance survey platform. Thee study leveraged the existing two-stage cluster-sampling population-based survey design established for trachoma surveillance and added he collection and analysis of serological markers for multiple NTDs .					• The differing epidemiology and risk groups for various diseases included in the integrated survey (e.g., trachoma primarily affecting young children vs. onchocerciasis and schistosomiasis affecting school-aged children and adults more significantly) also pose a methodological challenge for integrated surveys targeting multiple diseases
Salim N.; Knopp S.; Lweno O.; Abdul U.; Mohamed A.; Schindler T.; Rothen J.; Masimba J.; Kwaba D.; Mohammed A.S.; Althaus F.; Abdulla S.; Tanner M.; Daubenberger C.; Genton B.	Distribution and Risk Factors for Plasmodium and Helminth Co-infections: A Cross-Sectional Survey among Children in Bagamoyo District, Coastal Region of Tanzania	2015	PLoS Neglected Tropical Diseases	Plasmodium and soil transmitted helminth infections (STH) are a major public health problem, particularly among children. There are conflicting findings on potential association between these two parasites. This study investigated the Plasmodium and helminth co-infections among children aged 2 months to 9 years living in Bagamoyo district, coastal region of Tanzania. A community-based cross-secti…	Article	Tanzania	to investigate the Plasmodium and helminth co-infections among children aged 2 months to 9 years living in the Bagamoyo district, coastal region of Tanzania	The study was conducted because Plasmodium and STH infections are major public health problems, particularly among children, and there are conflicting findings on the potential association between these two parasites. Moreover, multiparasitism is common in developing countries like Tanzania, and there's an underestimation of the burden of co-infections and a lack of understanding of how these par…		2012	community based survey	villages were purposely selected and children were randomly selected		children aged <= 9	• Malaria:Blood slides and malaria rapid diagnostic tests (mRDTs) • Helminth infection: identified through the examination of stool (Kato-Katz, adhesive tape slides, Baermann, FLOTAC), urine (dipstick for microhaematuria and urine filtration for S. haematobium eggs), and blood (ICT card for W. bancrofti antigen)	1033	Malaria,Soil-transmitted helminths (STH), schistosomiasis (Schistosoma haematobium), and Lymphatic Filariasis	paper based data collection
Nkemngo F.N.; Raissa L.W.G.; Nebangwa D.N.; Nkeng A.M.; Kengne A.; Mugenzi L.M.J.; Fotso-Toguem Y.G.; Wondji M.J.; Shey R.A.; Nguiffo-Nguete D.; Fru-Cho J.; Ndo C.; Njiokou F.; Webster J.P.; Wanji S.; Wondji C.S.	Epidemiology of malaria, schistosomiasis, and geohelminthiasis amongst children 3-15 years of age during the dry season in Northern Cameroon	2023	PLoS ONE	Background The double burden of malaria and helminthiasis in children poses an obvious public health challenge, particularly in terms of anemia morbidity. While both diseases frequently geographically overlap, most studies focus on mono-infection and general prevalence surveys without molecular analysis. The current study investigated the epidemiological determinants of malaria, schistosomiasis, …	Article	Cameroon	The primary aim of the study was to investigate the epidemiological determinants of malaria, schistosomiasis, and geohelminthiasis transmission among children in the North Region of Cameroon during the dry season	while malaria and helminth infections frequently geographically overlap, most studies focus on mono-infection. Furthermore, there was limited data available on the prevalence and seasonal transmission of these diseases during the dry season in the Northern Region of Cameroon, compared to the rainy season. The study also aimed to assess the impact of polyparasitism on morbidity. Monitoring infecti…		2021	community based survey	NA		children aged 3-15	• Malaria: Laboratory diagnosis using RDT, microscopy, and PCR on blood samples. • Schistosomiasis: Microscopic detection of eggs in stool (S. mansoni, S. guineensis) and urine (S. haematobium) samples. Hematuria was also determined by visual inspection and urine reagent strips for S. haematobium. Symptomatic and non-symptomatic cases were defined based on the presence of eggs and reported clinic…	495	Malaria, schistosomiasis (Schistosoma haematobium, S. mansoni, S. guineensis), and geohelminthiasis (STH)	paper based data collection		Collecting multiple sample types (blood, urine, stool) from each participant simultaneously allowed for the diagnosis of all three disease groups using appropriate diagnostic tests on each sample type during the same survey
Kargbo-Labour I.; Bah M.S.; Melchers N.V.S.V.; Conteh A.; Redwood-Sawyerr V.; Stolk W.A.; Paye J.; Sonnie M.; Veinoglou A.; Koroma J.B.; Hodges M.H.; Weaver A.M.; Zhang Y.	Impact assessment of onchocerciasis through lymphatic filariasis transmission assessment surveys using Ov-16 rapid diagnostic tests in Sierra Leone	2024	Parasites and Vectors	Background: Onchocerciasis is endemic in 14 of Sierra Leone's 16 districts with high prevalence (47â€“88.5%) according to skin snips at baseline. After 11 rounds of mass treatment with ivermectin with good coverage, an impact assessment was conducted in 2017 to assess the progress towards eliminating onchocerciasis in the country. Methods: A cluster survey was conducted, either integrated with ly…	Article	Sierra Leone	The objectives were to assess the impact of the mass drug administration (MDA) intervention for onchocerciasis and to test the feasibility of integrating the onchocerciasis survey with the lymphatic filariasis (LF) transmission assessment survey (TAS)	The survey was conducted in 2017 after 11 rounds of mass treatment with ivermectin in Sierra Leone, where onchocerciasis is endemic in 14 of 16 districts with high baseline prevalence. The purpose was to assess the progress towards eliminating onchocerciasis in the country. Additionally, it aimed to evaluate the feasibility of integrating onchocerciasis surveys with LF TAS		2017	School based survey	cluster sampling		children aged 4-14	• onchocerciasis: laboratory testing using the Ov-16 RDT on finger-prick blood samples • lymphatic filariasis (LF): Alere Filariasis Test Strips (FTS)	17634	lymphatic filariasis (LF) and Onchocerciasis	paper based data collection			The onchocerciasis impact assessment in all 12 endemic districts utilized the same school-based cluster survey design and the LF TAS sampling strategy	• The LF TAS targets children aged 6-7 years (Grades 1 and 2), while onchocerciasis assessment recommends 5-9 year olds. To accommodate both, children in Grades 3 and 4 were also included for onchocerciasis testing in integrated districts, resulting in a wider age range (4-19 years) being tested, with a subsequent need to analyze a specific age group separately • Community health workers were rec…				• The sampling strategy was not specifically designed for onchocerciasis impact assessment, which ideally targets first-line villages in each transmission zone. The use of the LF TAS school-based cluster survey might have underestimated the true prevalence by not specifically selecting these high-risk areas	• there may be limitations to using the LF TAS sampling methodology for onchocerciasis impact assessment, such as the age range of children targeted and the selection of survey sites (not exclusively first-line villages)
Njenga S.M.; Kanyi H.M.; Arnold B.F.; Matendechero S.H.; Onsongo J.K.; Won K.Y.; Priest J.W.	Integrated cross-sectional multiplex serosurveillance of IgG antibody responses to parasitic diseases and vaccines in coastal Kenya	2020	American Journal of Tropical Medicine and Hygiene	Accurate and cost-effective identification of areas where co-endemic infections occur would enable public health managers to identify opportunities for implementation of integrated control programs. Dried blood spots collected during cross-sectional lymphatic filariasis surveys in coastal Kenya were used for exploratory integrated detection of IgG antibodies against antigens from several parasiti…	Article	Kenya	To identification of areas where co-endemic infections occur to enable public health managers to identify opportunities for implementation of integrated control programs	The study was conducted because several major infectious diseases, including malaria and neglected tropical diseases (NTDs), are co-endemic in sub-Saharan Africa, particularly among resource-poor populations. There was a need for more integrated approaches to disease surveillance and control. The survey utilized samples collected during cross-sectional lymphatic filariasis (LF) surveys in coastal…		2015	community based survey	LF sampling methods		Individuals 2 years and above	• LF, circulating filarial antigen (CFA) detection using ICT was also used • Serological detection of IgG antibodies using the MBA for multiple pathogens and VPDs.	2837	Lymphatic filariasis (LF), Schistosomiasis (S.mansoni), Soil-transmitted helminths (STH), and Malaria	NA		The primary strategy was the use of a multiplex bead assay (MBA) platform, which allows for the simultaneous detection of antibodies against multiple antigens from different pathogens and vaccines using a small volume of blood. This eliminated the need for separate assays for each disease	The study utilized DBS samples collected during existing LF surveys	The study leveraged existing LF survey infrastructure and sample collection mechanisms.
Koukounari A.; TourÃ© S.; Donnelly C.A.; Ouedraogo A.; Yoda B.; Ky C.; KaborÃ© M.; BosquÃ©-Oliva E.; BasÃ¡Ã±ez M.; Fenwick A.; Webster J.P.	Integrated monitoring and evaluation and environmental risk factors for urogenital schistosomiasis and active trachoma in Burkina Faso before preventative chemotherapy using sentinel sites	2011	BMC Infectious Diseases	Background: Over 1 billion of the world's poorest inhabitants are afflicted by neglected tropical diseases (NTDs). Integrated control programmes aimed at tackling these debilitating NTDs have been recently initiated, mainly using preventative chemotherapy. Monitoring and evaluation (M&E) of these integrated programs presents particular challenges over and above those required for single disease v…	Article	Burkina Faso	to identify whether combined survey designs based on sentinel sites are useful monitoring and evaluation (M&E) tools for the assessment of integrated schistosomiasis and active trachoma control programmes	Integrated control programmes aimed at tackling debilitating NTDs using preventative chemotherapy had recently been initiated, and the monitoring and evaluation of these integrated programs presented particular challenges. There was little evidence on the feasibility of integrated survey designs. Burkina Faso was selected as one of the first country programs for implementation of integrated NTD c…		2007 and 2008	school based survey	Random sampling		children age 7 -11	• Schistosoma haematobium infection: Diagnosed by detecting eggs in urine using the filtration method. The intensity was expressed as the number of eggs per 10 mL of urine. • Trachoma: A case was defined by the presence of Trachomatous inflammation-Follicular (TF) and/or Trachomatous inflammation-Intense (TI) in either eye, graded by ophthalmologists and an ophthalmic nurse according to the WHO s…	3324	schistosomiasis and trachoma	NA								• The school based survey approach can undereste trachoma prevalence in the community, not capturing the age-profile of trachoma infection, and the potential for missing a significant proportion of infections and signs due to incomplete school attendance (approximately 63% in primary schools in Burkina Faso)
Hassen M.; Mohammed A.; Endeshaw T.; Seid T.; Samuel F.; Asmare T.; Birhanu H.; Bekele F.; Yayeh A.; Seife F.; Tamiru M.; Meribo K.; Tadesse Z.; Griswold E.; Katabarwa M.; Richards F.; Noland G.S.	Integrated Prevalence Assessment of Wuchereria bancrofti and Onchocerca volvulus in Three Co-Endemic Districts of Gambella Region, Ethiopia	2023	American Journal of Tropical Medicine and Hygiene	Lymphatic filariasis (LF) and onchocerciasis (OV) are among the neglected tropical diseases (NTD) targeted for elimination in Ethiopia. We used a transmission assessment survey (TAS-1) to evaluate the serological status of OV in three co-endemic districts in Gambella simultaneously. During May and June 2019, blood samples were collected from 6- to 7-year-old children who were randomly selected th…	Article	Ethiopia	To evaluate the serological status of Onchocerca volvulus (OV) using a transmission assessment survey (TAS-1) that was simultaneously used to assess the status of lymphatic filariasis (LF) in three co-endemic districts	LF and OV are neglected tropical diseases targeted for elimination in Ethiopia. The survey was needed to assess the impact of ongoing MDA and determine if the criteria for stopping MDA for either or both diseases had been met in the co-endemic Gambella region. Previous interventions included annual then twice-yearly ivermectin for OV starting in 2004, and annual albendazole for LF added in 2009. …		2009	community based survey	cluster sampling		children age 6-7	• LF: Circulating filarial antigen (CFA) was detected using the Alere Filariasis Test Strip (FTS) • OV: Antibodies to Onchocerca volvulus 16 (Ov16) were detected using laboratory-based ELISA on dried blood spots (DBS)	3377	Lymphatic filariasis (LF) and Onchocerciasis (OV)	Paper based data collection			An OV impact assessment was integrated into the standard WHO LF TAS protocol					• The target age groups for TAS (6-7 years) and OV stop MDA studies (5-9 years) only partially overlap, potentially affecting the robustness of OV results in all circumstances • TAS sample sizes are generally smaller than required for standalone OV serological studies to stop MDA, necessitating the combination of evaluation units in this case	• The TAS could be tailored for results to match more readily with OV stop-MDA criteria. This could involve 1) expanding DBS/Ov16 testing to older children and/or 2) purposively sampling additional children in first-line villages in addition to the TAS sample.
Dolo H.; Coulibaly Y.I.; Dembele B.; Guindo B.; Coulibaly S.Y.; Dicko I.; Doumbia S.S.; Dembele M.; Traore M.O.; Goita S.; Dolo M.; Soumaoro L.; Coulibaly M.E.; Diallo A.A.; Diarra D.; Zhang Y.; Colebunders R.; Nutman T.B.	Integrated seroprevalence-based assessment of Wuchereria bancrofti and Onchocerca volvulus in two lymphatic filariasis evaluation units of Mali with the SD Bioline Onchocerciasis/LF IgG4 Rapid Test	2019	PLoS Neglected Tropical Diseases	Background: Mali has become increasingly interested in the evaluation of transmission of both Wuchereria bancrofti and Onchocerca volvulus as prevalences of both infections move toward their respective elimination targets. The SD Bioline Onchocerciasis/LF IgG4 Rapid Test was used in 2 evaluation units (EU) to assess its performance as an integrated surveillance tool for elimination of lymphatic f…	Article	Mali	The primary aim of the survey was to assess the performance of the SD Bioline Onchocerciasis/LF IgG4 Rapid Test as an integrated surveillance tool for the elimination of lymphatic filariasis (LF) and onchocerciasis in two evaluation units (EUs) of Mali. The study also aimed to evaluate the transmission of both Wuchereria bancrofti and Onchocerca volvulus as their prevalences move toward eliminati…	Mali was increasingly interested in evaluating the transmission of both LF and onchocerciasis as prevalences of both infections approached their respective elimination goals. There was a need for a reliable point of care diagnostic tool capable of detecting recent infection in children to determine the interruption of transmission, which is key to stopping mass drug administration (MDA). The stud…		2016	community based survey	two stage cluster sampling (multistage cluster smapling)		children age 6-7	For W. bancrofti, case ascertainment was based on the detection of circulating filarial antigen (CFA) using the Binax Filariasis Now test and the presence of IgG4 antibodies to Wb123 using the rapid test. For O. volvulus, case ascertainment was based on the presence of IgG4 antibodies to Ov16 using the rapid tes	3300	Lymphatic filariasis (LF) and onchocerciasis	NA			The study piggy-backed the onchocerciasis seroprevalence assessment onto an existing LF transmission assessment survey (TAS)
King J.D.; Endeshaw T.; Escher E.; Alemtaye G.; Melaku S.; Gelaye W.; Worku A.; Adugna M.; Melak B.; Teferi T.; Zerihun M.; Gesese D.; Tadesse Z.; Mosher A.W.; Odermatt P.; Utzinger J.; Marti H.; Ngondi J.; Hopkins D.R.; Emerson P.M.	Intestinal Parasite Prevalence in an Area of Ethiopia after Implementing the SAFE Strategy, Enhanced Outreach Services, and Health Extension Program	2013	PLoS Neglected Tropical Diseases	Background:The SAFE strategy aims to reduce transmission of Chlamydia trachomatis through antibiotics, improved hygiene, and sanitation. We integrated assessment of intestinal parasites into large-scale trachoma impact surveys to determine whether documented environmental improvements promoted by a trachoma program had collateral impact on intestinal parasites.Methodology:We surveyed 99 communiti…	Article	Ethiopia	To determine the prevalence of intestinal parasites (soil-transmitted helminths, Schistosoma mansoni, and intestinal protozoa) among children aged 2–15 years to complement a large trachoma impact survey	The survey was conducted to determine if environmental improvements promoted by a trachoma program (the SAFE strategy) had a collateral impact on intestinal parasites. This was in the context of an ongoing trachoma control program where the SAFE strategy had been implemented for at least 5 years. The integration of intestinal parasite assessment into trachoma impact surveys aimed to document the …		2011	Community based survey	Multi-stage cluster random sampling		Children aged 2 - 15	Case ascertainment for intestinal parasites was through laboratory diagnosis based on the microscopic examination of stool samples	2355	soil-transmitted helminths , Schistosoma mansoni, intestinal protozoa and Trachoma	Electronic data collection			The study combined the assessment of intestinal parasites with surveys of trachoma. The household selection and child selection within households were conducted using the same methodology for both surveys	The primary integration strategy was to overlay the intestinal parasite prevalence assessment onto an existing trachoma impact survey framework. The integration leveraged the existing infrastructure and logistical framework of the trachoma control program and its impact surveys
Dorkenoo A.M.; Bronzan R.N.; Ayena K.D.; Anthony G.; Agbo Y.M.; Sognikin K.S.E.; Dogbe K.S.; Amza A.; Sodahlon Y.; Mathieu E.	Nationwide integrated mapping of three neglected tropical diseases in Togo: Countrywide implementation of a novel approach	2012	Tropical Medicine and International Health	Objective To conduct a nationwide integrated neglected tropical disease (NTD) prevalence survey to define the need for public health interventions using an innovative mapping protocol. Methods Two villages were selected in every peripheral health unit in endemic districts: 29 districts for schistosomiasis and STH, 15 of them for trachoma. In each village, 15 children aged 6-9years at a randomly s…	Article	Togo	To conduct a nationwide integrated neglected tropical disease (NTD) prevalence survey to define the need for public health interventions using an innovative mapping protocol	The survey was needed because reliable current data on the prevalence of schistosomiasis, STH, and trachoma in Togo were largely unavailable, except for a 1996 countrywide mapping of schistosomiasis. The Ministry of Health (MoH) aimed to scale up integrated implementation of NTD control and elimination programmes with preventive chemotherapy (PCT). The survey built upon a successfully piloted int…		2009 and 2011	community based and school based survey	cluster sampling		• children aged 1–9 years and women aged >15 years for trachoma • 6–9 years for schistosomiasis and STH	• Schistosomiasis: A positive urine dipstick for microhaematuria (indicator of Schistosoma haematobium) and/or a positive Kato-Katz stool result (for Schistosoma mansoni) • STH: Presence of eggs in stool using the Kato-Katz method. • Trachoma: Clinical examination for signs of trachoma using the WHO ‘Simplified Grading Scheme for Trachoma’	• 16,440 school children aged 6–9 years for schistosomiasis and STH • 25,000 children aged 1–9 years for trachoma in 14 districts	schistosomiasis, soil-transmitted helminth, Trachoma				A new, integrated mapping methodology was developed by CDC. The protocol involved selecting two villages per PHU and testing a subset of children for all three diseases simultaneously			The average cost of the survey per district for 2–3 NTDs was $5506. The main cost components were per diem pay (41%), transport costs (35%), supplies for testing and data collection (14%), and training (6%)		The team was initially hesitant to have only one car and an integrated team, but the field experience convinced the team members.
Brito M.; Paulo R.; Van-Dunem P.; Martins A.; Unnasch T.R.; Novak R.J.; Jacob B.; Stanton M.C.; Molyneux D.H.; Kelly-Hope L.A.	Rapid integrated clinical survey to determine prevalence and co-distribution patterns of lymphatic filariasis and onchocerciasis in a Loa loa co-endemic area: The Angolan experience	2017	Parasite Epidemiology and Control	The Republic of Angola is a priority country for onchocerciasis and lymphatic filariasis (LF) elimination, however, the co-distribution of the filarial parasite Loa loa (loiasis) is a significant impediment, due to the risk of severe adverse events (SAEs) associated with ivermectin used in mass drug administration (MDA) campaigns. Angola has a high risk loiasis zone identified in Bengo Province w…	Article	Angola	The aim of this study was to support the national LF Programme and determine the presence and co-distributions of onchocerciasis and LF in an area with a high risk of Loa loa severe adverse events (SAEs)	Angola is a priority country for onchocerciasis and LF elimination, but the co-distribution of Loa loa complicates mass drug administration (MDA) with ivermectin due to the risk of SAEs. A previously identified high-risk Loa loa zone in Bengo Province needed updated information on the presence and geographical overlap of these three filarial infections. Previous RAPLOA surveys suggested a high Lo…		2014	community based survey	cluster sampling		Individuals age 15 and above	• Loiasis: Self-reported history of eye worm, confirmed by a picture of the Loa loa adult worm, and with the most recent episode lasting between 1 and 7 days (restricted definition). • Onchocerciasis: Clinical diagnosis based on the presence of palpable subcutaneous worm nodules felt by trained research assistants. • Lymphatic filariasis: Clinical diagnosis based on the presence of limb lymphoede…	2007	Lymphatic filariasis (LF), onchocerciasis, and loiasis	Paper based data collation
Balen J.; Raso G.; Li Y.-S.; Zhao Z.-Y.; Yuan L.-P.; Williams G.M.; Luo X.-S.; Shi M.-Z.; Yu X.-L.; Utzinger J.; McManus D.P.	Risk factors for helminth infections in a rural and a peri-urban setting of the Dongting Lake area, People's Republic of China	2011	International Journal for Parasitology	Schistosomiasis japonica and soil-transmitted helminthiasis are endemic parasitic diseases in the People's Republic of China (PR China). As very few studies have reported on the distribution and interaction of multiple species helminth infections, we carried out a comparative study of households in a rural village and a peri-urban setting in the Dongting Lake area of Hunan province in November an…	Article	china	to examine associations of single and multiple helminth species infections with behavioural, demographic, economic, environmental and social risk factors in two endemic settings of Hunan province in south PR China	Very few studies had reported on the distribution and interaction of multiple species helminth infections in PR China. Most research had focused on single parasite infection and single disease risk factor analysis, with studies on multi-parasitism determinants and health effects mainly carried out in other settings, notably Africa, or in other Chinese provinces with different characteristics comp…		2006	community based survey	census		All age group	dentification of helminth eggs in stool samples using the Kato-Katz method	1298	Schistosomiasis japonica and soil-transmitted helminthiasis	Paper base data collection
Grimes J.E.T.; Tadesse G.; Gardiner I.A.; Yard E.; Wuletaw Y.; Templeton M.R.; Harrison W.E.; Drake L.J.	Sanitation, hookworm, anemia, stunting, and wasting in primary school children in southern Ethiopia: Baseline results from a study in 30 schools	2017	PLoS Neglected Tropical Diseases	Background: Inadequate nutrition; neglected topical diseases; and insufficient water, sanitation, and hygiene (WASH) are interrelated problems in schools in low-income countries, but are not routinely tackled together. A recent three-year longitudinal study investigated integrated school health and nutrition approaches in 30 government primary schools in southern Ethiopia. Here, we report on base…	Article	Ethiopia	To report on baseline associations between sanitation, hookworm infection, anemia, stunting, and wasting in primary school children in southern Ethiopia	Inadequate nutrition, neglected tropical diseases, and insufficient water, sanitation, and hygiene (WASH) are interrelated problems in schools in low-income countries but are not routinely tackled together1 . There is increasing interest in using schools as a platform for providing various nutrition and health interventions, and combining these could lead to significant cost savings and overlappi…		2013	school based survey	random sampling		children age 5 - 18	• STH (Hookworm, Ascaris lumbricoides, Trichuris trichiura): Detected by microscopic examination of stool samples using the Kato-Katz method. • S. mansoni infections: Detected by microscopic examination of stool samples using the Kato-Katz method. • S. haematobium infection: Diagnosed through filtration and microscopic examination of hematuria-positive urine samples	3729	Schistosoma (Schistosoma mansoni, and Schistosoma haematobium) and soil-transmitted helminths (hookworm, Ascaris lumbricoides, Trichuris trichiura)	Paper base data collection					The study was conducted in schools already receiving school feeding from the WFP, suggesting a leveraging of an existing program infrastructure.
Pelletreau S.; Nyaku M.; Dembele M.; Sarr B.; Budge P.; Ross R.; Mathieu E.	The field-testing of a novel integrated mapping protocol for neglected tropical diseases	2011	PLoS Neglected Tropical Diseases	Background: Vertical control and elimination programs focused on specific neglected tropical diseases (NTDs) can achieve notable success by reducing the prevalence and intensity of infection. However, many NTD-endemic countries have not been able to launch or scale-up programs because they lack the necessary baseline data for planning and advocacy. Each NTD program has its own mapping guidelines …	Article	Mali and Senegal	The primary aim was to develop and field-test a novel integrated NTD mapping protocol (Integrated Threshold Mapping (ITM) Methodology) to determine whether a threshold to trigger public health interventions has been attained for lymphatic filariasis (LF), trachoma, schistosomiasis, and soil-transmitted helminths (STH)	Many NTD-endemic countries lack the necessary baseline data for planning and advocacy, hindering the launch or scaling-up of control and elimination programs. Traditional vertical programs are often costly, and an integrated mapping approach could result in significant resource savings. There was a need for feasible and practical protocols that Ministries of Health could implement, whose results …	The study involved field-testing the ITM methodology by comparing it to current WHO mapping methodologies for LF, trachoma, schistosomiasis, and STH		commuity based survey	The ITM methodology used a combination of random and targeted sampling		• 1-9 years and ≥15 years for trachoma • ≥15 years for LF • 6-9 years and 5-14 years for schistosomiasis • 6-9 years and 5-14 years for STH	• clinical examination for trachoma (TF and TT) • laboratory testing for LF (ICT test), schistosomiasis (S. haematobium - urine reagent strips, sometimes filtration; S. mansoni - Kato-Katz), and STH (Kato-Katz method	• In Banamba, Mali, the ITM methodology surveyed 1,898 persons, and the WHO methodology surveyed 4,479 • In Diourbel, Senegal, the ITM methodology surveyed 2,734 persons and the WHO methodology surveyed 4,614 persons	Lymphatic filariasis (LF), trachoma, schistosomiasis (Schistosoma haematobium and Schistosoma mansoni), and soil-transmitted helminths (STH)	NA				• The ITM was developed considering to balance epidemiologic rigour with field practicality, resulting in an approach that can be used only for determining where public health interventions are needed. • key indicators and age groups used in the disease-specific WHO mapping guidelines were used, but the sampling methodologies was adapted as a result, this ITM methodology reduces costs, and the ne…		• In Mali, the total cost for the WHO methodology was $10,039, and for the ITM methodology was $6,968. • In Senegal, the total cost for the WHO methodology was $10,372, and for the ITM methodology was $8,442	The ITM methodology resulted in a 31% overall cost saving in Mali and a 19% overall cost saving in Senegal compared to the standard, non-integrated WHO methodologies	• Initially, there was reluctance from team members from different NTD programs to work as one integrated team because it was a new concept, but this hesitancy diminished during the survey • Balancing epidemiologic rigor with field practicality was a key consideration in developing the ITM methodology, particularly given the use of convenience sampling	•The ITM can not provide epidemiologically correct prevalence data because both the villages and the individuals tested were not randomly selected. Hence, the data can't be used as a baseline for an impact ivalution study. • the integrated methodology integrated multiple NTDs mapping with different target age groups showing that integration could be done even though testing is done using the diff…
dos Santos M.M.L.; Amaral S.; Harmen S.P.; Joseph H.M.; Fernandes J.L.; Counahan M.L.	The prevalence of common skin infections in four districts in Timor-Leste: A cross sectional survey	2010	BMC Infectious Diseases	Background: Skin infections are a common public health problem in developing countries; however, they are rarely managed using a population based approach. Recent data on the burden of skin infections in Timor-Leste are limited. Our survey appears to be the only widespread survey conducted in more than 30 years and was designed to determine the baseline prevalence of some common skin infections i…	Article	Timor-Leste	to determine the baseline prevalence of some common skin infections in Timor-Leste	Skin infections are a common public health problem in developing countries, but are rarely managed using a population-based approach. Recent data on skin infections in Timor-Leste were limited, with the last widespread survey occurring over 30 years prior. This survey was intended to provide up-to-date epidemiological information in a resource-constrained environment		2007	Community based survey	Convenience sampling		All age groups	Clinical diagnosis through visual examination by a multidisciplinary team using a standard protocol	1535	Leprosy, yaws, Scabies	Paper based data collection
Kolaczinski J.H.; Hanson K.; Robinson E.; Picon D.; Sabasio A.; Mpakateni M.; Lado M.; Moore S.; Petty N.; Brooker S.	Integrated surveys of neglected tropical diseases in southern sudan: How much do they cost and can they be refined?	2010	PLoS Neglected Tropical Diseases	Background: Increasing emphasis on integrated control of neglected tropical diseases (NTDs) requires identification of coendemic areas. Integrated surveys for lymphatic filariasis (LF), schistosomiasis and soil-transmitted helminth (STH) infection have been recommended for this purpose. Integrated survey designs inevitably involve balancing the costs of surveys against accuracy of classifying are…	Article	Sudan	To analyze the costs of the 2009 integrated NTD survey in Northern Bahr-el-Ghazal State, to identify the main cost drivers, and to estimate the resources required to expand surveys to the whole of Southern Sudan	Increasing emphasis on integrated control of NTDs requires identification of co-endemic areas. Integrated surveys for lymphatic filariasis (LF), schistosomiasis, and soil-transmitted helminth (STH) infection have been recommended for this purpose. There was limited operational experience with integrated NTD surveys, and their design needed to balance cost against the precision and accuracy of cla…		2009	community based survey	two-stage cluster sampling		children age 6 - 16	• Stool and urine samples were examined for schistosome and STH infection. • Adults were tested for LF using ICT		Lymphatic filariasis (LF), schistosomiasis, soil-transmitted helminth (STH) infection, and loiasi	NA						• financial costs : USD 182,067 • Economic costs: USD 201,030			• Survey costs could be lowered if the standard operating procedure were modified. Testing for urinary schistosomiasis infection could, for example, be conducted only with Hemastix reagent sticks (Bayer Diagnostics, Basingstoke, UK), instead of the current procedure whereby all samples with blood in urine and a sub-sample of negatives were cross checked using urine filtration. By cutting out the …
King J.D.; Eigege A.; Richards Jr. F.; Jip N.; Umaru J.; Deming M.; Miri E.; McFarland D.; Emerson P.M.	Integrating NTD mapping protocols: Can surveys for trachoma and urinary schistosomiasis be done simultaneously?	2009	American Journal of Tropical Medicine and Hygiene	We determined whether the school-based "disease mapping" methodology used to assess urinary schistosomiasis (SCH) is useful for determining trachoma interventions and whether the district-based approach recommended for trachoma is useful for SCH control programs. We conducted two separate integrated surveys in eight districts of central Nigeria: school based and district based. A total of 17,189 …	Article	Nigeria	The primary aims of the study were to assess the feasibility of integrating the survey methodologies advocated by the WHO for trachoma and urinary schistosomiasis (SCH) and to determine whether these integrated methodologies would yield similar findings resulting in similar programmatic decisions	The study was conducted in the context of increasing scope and scale of control programs for Neglected Tropical Diseases (NTDs), while resources for these programs lag behind those for malaria, HIV/AIDs, and tuberculosis. Integration of NTD programs has been aggressively promoted as a way to decrease costs and simultaneously increase intervention coverage. The argument for integration is based on…		2006 or 2007	Community based and School based surev	multi-stage cluster sampling		• School-based surveys: Children < 10 years of age were examined for trachoma, and children 10–14 years of age provided urine samples for SCH assessment. • District-based surveys: All ages were examined for trachoma, and children 6–15 years of age provided urine samples for SCH assessment	• Trachoma: Clinical diagnosis using the WHO Simplified Grading System. Examiners recorded the presence or absence of all trachoma grades in both eyes using a ×2.5 binocular loupe • Urinary Schistosomiasis (SCH): Rapid reagent strip test (Uripath) was used to detect hematuria (blood in urine)	• Trachoma = 17189 • Urinary Schistosomiasis = 16238	Trachoma and urinary schistosomiasis	NA			The study involved including SCH assessment within the standard district-level mapping design for trachoma and, conversely, including trachoma assessment within standard school-level mapping practices for SCH. This directly tested the feasibility and utility of using one disease's mapping protocol to collect data on another					• The practicality of using school surveys for community-level prevalence estimates relies on the assumption that school children represent the true prevalence in the surrounding community, which may be limited by school attendance rates and potential sex bias in attendance	• school-based surveys that included trachoma assessment were more useful for identifying communities where intervention is warranted for both trachoma and SCH compared to district-based surveys • Applying community-level SCH intervention thresholds to these district-level estimates would have missed many eligible communities
Emerson P.M.; Ngondi J.; Biru E.; Graves P.M.; Ejigsemahu Y.; Gebre T.; Endeshaw T.; Genet A.; Mosher A.W.; Zerihum M.; Messele A.; Richards Jr. F.O.	Integrating an NTD with one of "the big three" Combined malaria and trachoma survery in Amhara region of Ethiopia	2008	PLoS Neglected Tropical Diseases	Background: Amhara Regional State of Ethiopia has a population of approximately 19.6 million, is prone to unstable and epidemic malaria, and is severely affected by trachoma. An integrated malaria and trachoma control program is being implemented by the Regional Health Bureau. To provide baseline data, a survey was conducted during December 2006 to estimate malaria parasite prevalence, malaria in…	Article	Ethiopia	To provide baseline data to guide the planning, implementation, and evaluation of the integrated malaria and trachoma control program in the Amhara Regional State of Ethiopia. The survey aimed to estimate malaria parasite prevalence, malaria indicators, prevalence of trachoma, and trachoma risk factors at zonal and state levels5	The Amhara Regional State is burdened by both unstable and epidemic malaria and is severely affected by trachoma. The Regional Health Bureau was implementing an integrated malaria and trachoma control program and required baseline data. There was also a growing recognition of the potential for integrating large single disease programs, including integrating NTD programs with those targeting the "…		2006	community based survey	Multi-stage cluster random sampling		All age group	• Malaria cases were identified by the detection of malaria parasites in blood films (both thick and thin) examined by microscopy • Trachoma cases were identified through clinical examination by Integrated Eye Care Workers (IECW) experienced in using the WHO simplified grading system	•Trachoma: 17242 • Malaria: 7745	Trachoma and Malaria	Paper based data collection			The survey used a modified Malaria Indicator Survey Household Questionnaire that included risk factors for trachoma						• data for both diseases could be obtained for the cost of conducting one disease survey with an incremental addition of one person per field team
Désir L.; Hamre K.E.S.; De Rochars V.M.B.; Lemoine J.F.; Telfort M.-A.; Noland G.S.	Results of Integrated Transmission Assessment Surveys for Lymphatic Filariasis and Malaria in Haiti, 2017–2022	2024	American Journal of Tropical Medicine and Hygiene	Haiti is endemic for lymphatic filariasis (LF) and malaria, two mosquito-transmitted parasitic diseases targeted for elimination. The World Health Organization recommends a transmission assessment survey (TAS-1) to determine if LF prevalence is significantly beneath putative transmission thresholds (,2% antigen prevalence in Haiti, where Culex is the primary vector for Wuchereria bancrofti) to st…	Article	Haiti	To determine if lymphatic filariasis (LF) prevalence was significantly beneath transmission thresholds to stop mass drug administration (MDA) and to conduct post-treatment surveillance (PTS)	Haiti is endemic for both LF and malaria, which are mosquito-transmitted parasitic diseases targeted for elimination. The World Health Organization (WHO) recommends transmission assessment surveys (TAS) to determine if LF prevalence is low enough to stop MDA and subsequent TASs for post-treatment surveillance. Previous MSPP surveys had integrated malaria testing with LF TASs, and this report desc…		2017 - 2022	community based and school based survey	cluster sampling		children age 6 - 7	• LF: circulating filarial antigen (CFA) was assessed using the Filariasis Test Strip (FTS) • Malaria was diagnosed using rapid diagnostic test (RDT)	• LF = 18,947 •Malaria = 16,663	Lymphatic filariasis (LF) and Malaria	Paper based data collection		Both LF and malaria testing (FTS and RDT) were performed on the same blood sample collected via finger prick from participating children	The surveys followed the WHO procedures for LF TAS. Malaria testing was added to this established framework
Kabongo M.M.; Linsuke S.; Baloji S.; Mukunda F.; Raquel I.L.; Stauber C.; Van Geertruyden J.-P.; Lutumba P.	Schistosoma manson infection and its association with nutrition and health outcomes: A household survey in school-aged children living in Kasansa, Democratic Republic of the Congo	2018	Pan African Medical Journal	Introduction: Schistosomiasis (SCH) is an important public health problem in developing countries and school-aged children are the most affected. This study explored health and nutritional status and their correlation with SCH in children attending primary school (3rd to 6th class) living in the area of Kasansa in the Democratic Republic of Congo. Methods: Across-sectional household survey was ca…	Article	Congo	The study aimed to explore the health and nutritional status of school-aged children and their correlation with Schistosoma mansoni (SCH) infection	A recent study in the health zone of Kasansa showed a high prevalence of SCH infection in school-aged children, with prevalence up to 94% in some areas. However, that study did not assess the implications of this high burden on children's health status. The present study aimed to fill this gap and assess SCH-related morbidity in this hyper-endemic area		2011	community based survey	randomly using a spinning bottle		children aged 7-17	• S. mansoni infection was identified through the presence of eggs in stool samples using the Kato-Katz technique • Malaria infection was identified using a commercial rapid diagnostic test (RDT) on finger prick blood samples	197	Schistosomiasis (S. mansoni ) and Malaria	Paper based data collection
Midzi N.; Mtapuri-Zinyowera S.; Sangweme D.; Paul N.H.; Makware G.; Mapingure M.P.; Brouwer K.C.; Mudzori J.; Hlerema G.; Chadukura V.; Mutapi F.; Kumar N.; Mduluza T.	Efficacy of integrated school based de-worming and prompt malaria treatment on helminths -Plasmodium falciparum co-infections: A 33 months follow up study	2011	BMC International Health and Human Rights	Background: The geographical congruency in distribution of helminths and Plasmodium falciparum makes polyparasitism a common phenomenon in Sub Saharan Africa. The devastating effects of helminths-Plasmodium co-infections on primary school health have raised global interest for integrated control. However little is known on the feasibility, timing and efficacy of integrated helminths-Plasmodium co…	Review	Zimbabwe	To evaluate the efficacy of repeated combined school-based antihelminthic (praziquantel and albendazole) treatment and prompt malaria treatment on the prevalence of schistosomiasis, STHs, malaria, and helminths-Plasmodium falciparum co-infections in rural and commercial farming areas in Zimbabwe	The study was conducted because the geographical overlap of helminths and Plasmodium falciparum makes co-infections common in Sub-Saharan Africa, with devastating effects on primary school health. There was a global interest in integrated control strategies, but little was known about their feasibility, timing, and efficacy		2004, 2005 and 2007	school based survey	Multistage sampling technique		children aged 5-17	• S. haematobium: detection of worm eggs in urine • S. manson and STH: presence of eggs in stool samples using the Kato-Katz technique • Malaria: diagnosed by microscopic examination of Giemsa-stained thick blood films	1303	Schistosomiasis (S. haematobium, S. mansoni), Soil-Transmitted Helminths (STHs), and Malaria	Paper based data collection
SaboyÃ¡-DÃ­az M.-I.; Castellanos L.G.; Morice A.; Ade M.P.; Rey-Benito G.; Cooley G.M.; Scobie H.M.; Wiegand R.E.; Coughlin M.M.; Martin D.L.	Lessons learned from the implementation of integrated serosurveillance of communicable diseases in the Americas; [LiÃ§Ãµes aprendidas com a implementaÃ§Ã£o da vigilÃ¢ncia sorolÃ³gica integrada de doenÃ§as transmissÃ­veis nas AmÃ©ricas]; [EnseÃ±anzas obtenidas en la aplicaciÃ³n de la serovigilancia integrada de las enfermedades transmisibles en la RegiÃ³n de las AmÃ©ricas]	2023	Revista Panamericana de Salud Publica/Pan American Journal of Public Health	Objective. Systematize the experience and identify challenges and lessons learned in the implementation of an initiative for integrated serosurveillance of communicable diseases using a multiplex bead assay in countries of the Americas. Methods. Documents produced in the initiative were compiled and reviewed. These included concept notes, internal working papers, regional meetings reports, and su…	Article	Mexico and Paraguay, Guatemala and Guyana	To systematize the experience and identify challenges and lessons learned in the implementation of an initiative for integrated serosurveillance of communicable diseases using a multiplex bead assay in countries of the Americas	There was a need for practical and useful approaches for monitoring population immunity and communicable disease transmission. Integrated serosurveillance can help identify immunization gaps, monitor exposure to various diseases (including neglected tropical diseases), and identify health disparities. Innovations in laboratory tests, like multiplex bead assays (MBA), made simultaneous measurement…	A retrospective qualitative analysis was conducted by reviewing documents produced in the implementation of the initiative between 2016 and 2021		• Mexico and Paraguay: school based survey • Guatemala, Guyana: community based survey	cluster sampling		• Mexico: 3-15 years (children), 18-30 years (caregivers). • Paraguay: 6-15 years. • Guyana: 6-14 years. • Guatemala: 6-14 years	Serological testing (detection of antibodies using MBA)	• Mexico: 1 012 children, 220 caregivers • Paraguay: 1 200 children (1 104 samples collected). • Guyana: 7 200 children. • Guatemala: 1 500 children	Lymphatic Filariasis, Trachoma, Yaws, Taeniasis/Cysticercosis, Onchocerciasis and malaria			The MBA technology allows for the simultaneous measurement of antibody responses to multiple antigens (representing different diseases) from a single, small sample. This inherently integrates the serological investigation of multiple diseases.						• Defining the optimal age range and sample size to meet the objectives for several diseases simultaneously can be challenging. • The consensus process among interprogrammatic group members for survey design can take longer than expected, especially when it's the first integrated effort. • Ensuring the survey design is robust to address the objectives and obtain generalizable results for each dis…	• Key components for successful implementation include political engagement, technical engagement, and integrated planning. Careful consideration should be given to protocol design, selection of target populations and diseases, laboratory capacities, and the capacity to analyze and interpret complex data • Implementing integrated serosurveys requires interprogrammatic and interdisciplinary work t…
Bustinduy A.L.; Parraga I.M.; Thomas C.L.; Mungai P.L.; Mutuku F.; Muchiri E.M.; Kitron U.; King C.H.	Impact of polyparasitic infections on anemia and undernutrition among Kenyan children living in a schistosoma haematobium-endemic area	2013	American Journal of Tropical Medicine and Hygiene	We measured prevalence of Schistosoma haematobium, Wuchereria bancrofti, Plasmodium falciparum, hookworm, and other geohelminths among school-aged children in four endemic villages in Kwale County, Kenya and explored the relationship between multiparasite burden, undernutrition, and anemia. In 2009-2010 surveys, cross-sectional data were obtained for 2,030 children 5-18 years old. Infections were…	Article	Kenya	to measure the prevalence of Schistosoma haematobium, Wuchereria bancrofti, Plasmodium falciparum, hookworm, and other geohelminths among school-aged children in four endemic villages and to explore the relationship between multiparasite burden, undernutrition, and anemia	The study was conducted because coinfection with two or more parasitic infections is very common in resource-limited areas like rural Kenya, but the combined detrimental effects of polyparasitism on childhood growth and development had only recently emerged as a research focus. The study area was known to be coendemic for S. haematobium, STHs, P. falciparum, and W. bancrofti		2009-2010	community bases survey	NA		children age 5-18	• Schistosoma haematobium: Urine examination using Nuclepore urine filtration • Lymphatic Filariasis and malaria: rapid antigen testing • STH: Stool examination using the quantitative Kato–Katz method for microscopic detection of eggs	2030	Schistosoma haematobium, STH, Lymphatic Filariasis, and malaria	Electronic data collection				Subjects were enrolled at the time of the village demography survey
Buyon L.; Slaven R.; Emerson P.M.; King J.; Debrah O.; Aboe A.; Ruiz-Tiben E.; Callahan E.K.	Achieving the endgame: Integrated NTD case searches	2018	PLoS Neglected Tropical Diseases	Trachoma and Guinea Worm Disease (GWD) are neglected tropical diseases (NTD) slated for elimination as a public health problem and eradication respectively by the World Health Organization. As these programs wind down, uncovering the last cases becomes an urgent priority. In 2010, Ghana Health Services, along with The Carter Center, Sightsavers, and other partners, conducted integrated case searc…	Article	Ghana	To identify the remaining cases of Trachomatous Trichiasis (TT) and to investigate rumors of Guinea Worm Disease (GWD) in Ghana as both diseases were nearing their respective elimination and eradication targets	Ghana was in the end stage of GWD eradication and approaching the elimination threshold for trachoma as a public health problem in early 2010. The Ghana Health Services (GHS) had an aggressive goal to treat all unaddressed TT cases, exceeding the WHO elimination threshold. This context presented an opportunity to integrate GWD rumor investigation with ongoing TT case searches		2010	community bases survey	NA		All age groups	• TT: Search team members described TT symptoms in the local language and asked household members if they had seen such cases. Suspected cases identified during the house-to-house search were subsequently diagnosed by healthcare professionals. • GWD: Search teams showed photos of non-emergent and emergent guinea worm and asked in the local language if they had seen such presentations. Individuals…	48467	Trachoma and Guinea Worm Disease	NA
Erismann S.; Knoblauch A.M.; Diagbouga S.; Odermatt P.; Gerold J.; Shrestha A.; Tarnagda G.; Savadogo B.; Schindler C.; Utzinger J.; CissÃ© G.	Prevalence and risk factors of undernutrition among schoolchildren in the Plateau Central and Centre-Ouest regions of Burkina Faso	2017	Infectious Diseases of Poverty	Background: Multiple factors determine children's nutritional status, including energy and nutrient intake, recurrent infectious diseases, access (or lack thereof) to clean water and improved sanitation, and hygiene practices, among others. The "Vegetables go to School: improving nutrition through agricultural diversification" (VgtS) project implements an integrated school garden programme in fiv…	Article	Burkina Faso	he aim of this study was to determine the prevalence of undernutrition and its risk factors among schoolchildren in Burkina Faso before the start of the "Vegetables go to School: improving nutrition through agricultural diversification" (VgtS) project	The survey was conducted before the implementation of the VgtS project in Burkina Faso to establish a baseline understanding of the nutritional and health status of schoolchildren. The study also addresses the lack of national anthropometric data for school-aged children (5–14 years) in Burkina Faso, despite routine measurements for children under five. Furthermore, it aimed to fill a research ga…		2015	School based survey	two stage random sampling		children age 8-14	• S. manson and STH: microscopic examination of stool samples using Kato-Katz and formalin-ether concentration methods • S. haematobium: urine samples using filtration for eggs	455	soil-transmitted helminths (Ascaris lumbricoides, hookworm, Trichuris trichiura) and Schistosoma(Schistosoma mansoni, Schistosoma haematobium)	papar based data collection
M'bondoukwÃ© N.P.; Kendjo E.; Mawili-Mboumba D.P.; Koumba Lengongo J.V.; Offouga Mbouoronde C.; Nkoghe D.; TourÃ© F.; Bouyou-Akotet M.K.	Prevalence of and risk factors for malaria, filariasis, and intestinal parasites as single infections or co-infections in different settlements of Gabon, Central Africa	2018	Infectious Diseases of Poverty	Background: Malaria, filariasis, and intestinal parasitic infections (IPIs) are common and frequently overlap in developing countries. The prevalence and predictors of these infections were investigated in three different settlements (rural, semi-urban, and urban) of Gabon. Methods: During cross-sectional surveys performed from September 2013 to June 2014, 451 individuals were interviewed. In add…	Article	Gabon	The primary aim of the survey was to investigate the prevalence of malaria, single and multiple intestinal parasitic infections (IPIs), and filariasis (Loa loa and Mansonella perstans), as well as the associated risk factors in three different settlements (rural, semi-urban, and urban) of Gabon	The study was conducted because malaria, filariasis, and IPIs are common and frequently overlap in developing countries. There was a need to investigate their prevalence and predictors in different settings of Gabon, as local reports on IPI prevalence and risk factors were scarce, often focusing on specific species or areas. Furthermore, polyparasitism and co-infections were rarely studied. Basel…		2013 and 2014	community based survey	NA		All age groups	•filariasis (Loa loa and Mansonella perstans Direct microscopic examination using thick blood film • STH: presence of eggs in stool samples using the MIF concentration and Direct microscopic examination • Malaria: RDT	451	Loa loa, Mansonella perstans, Soil-Transmitted Helminths (STHs), and Malaria	NA		The study integrated the diagnosis of different parasitic infections by collecting both blood and stool samples from the same individuals and using various diagnostic methods (RDT, microscopy, concentration techniques, culture) on these samples to detect different parasites
MagalhÃ£es R.J.S.; Biritwum N.-K.; Gyapong J.O.; Brooker S.; Zhang Y.; Blair L.; Fenwick A.; Clements A.C.A.	Mapping Helminth co-infection and co-intensity: Geostatistical prediction in Ghana	2011	PLoS Neglected Tropical Diseases	Background: Morbidity due to Schistosoma haematobium and hookworm infections is marked in those with intense co-infections by these parasites. The development of a spatial predictive decision-support tool is crucial for targeting the delivery of integrated mass drug administration (MDA) to those most in need. We investigated the co-distribution of S. haematobium and hookworm infection, plus the s…	Article	Ghana	To investigate the co-distribution of S. haematobium and hookworm infection and their co-intensity in Ghana, with the goal of producing maps to assist the planning and evaluation of national parasitic disease control programs	The survey was conducted before the commencement of the Ghana Health Service Neglected Tropical Disease (GHS NTD) program in five regions in 2008 to establish a baseline of schistosomiasis and STH infections. Limited MDA for schistosomiasis had occurred previously, mainly around Lake Volta, and the ongoing Global Program to Eliminate Lymphatic Filariasis (GPELF) was distributing ivermectin plus a…		2008	school based survey	systematic random sampling		children aged 2-19	• S. haematobium: Urine samples were filtered and examined for eggs • STHs (including hookworm) and S. mansoni: Stool samples were examined using the semi-quantitative Kato-Katz technique	4577	soil-transmitted helminths (STHs) and Schistosoma (S. mansoni and S. haematobium )	paper based data collection
Marks M.; Taotao-Wini B.; Satorara L.; Engelman D.; Nasi T.; Mabey D.C.; Steer A.C.	Long Term Control of Scabies Fifteen Years after an Intensive Treatment Programme	2015	PLoS Neglected Tropical Diseases	Introduction: Scabies is a major public health problem in the Pacific and is associated with an increased risk of bacterial skin infections, glomerulonephritis and rheumatic fever. Mass drug administration with ivermectin is a promising strategy for the control of scabies. Mass treatment with ivermectin followed by active case finding was conducted in five communities in the Solomon Islands betwe…	Article	Solomon Islands	The primary aim of the survey was to establish the prevalence of scabies and impetigo 15 years after the cessation of a scabies control programme in five communities in the Solomon Islands	The survey was conducted because a key question for scabies control programmes is how long the beneficial effect of Mass Drug Administration (MDA) lasts. The original communities were among the first to receive ivermectin MDA for scabies control between 1997 and 2000, followed by active case finding, but had no further interventions or surveillance since then. This follow-up aimed to determine if…		2015	comminity based survey	census		All age groups	scabies and impetigo: diagnosis was based on clinical diagnosis through physical examination. The presence or absence of skin lesions and their distribution were recorded, and lesions were classified as consistent with scabies or impetigo	388	Scabies and impetigo	Electronic data collection using ODK					given the epidemiological overlap between scabies and yaws, especially in the Pacific, a dermatological examination would allow simultaneous surveillance for both diseases
Bisanzio D.; Mutuku F.; Bustinduy A.L.; Mungai P.L.; Muchiri E.M.; King C.H.; Kitron U.	Cross-sectional Study of the Burden of Vector-Borne and Soil-Transmitted Polyparasitism in Rural Communities of Coast Province, Kenya	2014	PLoS Neglected Tropical Diseases	Background:In coastal Kenya, infection of human populations by a variety of parasites often results in co-infection or poly-parasitism. These parasitic infections, separately and in conjunction, are a major cause of chronic clinical and sub-clinical human disease and exert a long-term toll on economic welfare of affected populations. Risk factors for these infections are often shared and overlap …	Article	Kenya	to detect spatial and demographic patterns of single- and co-infection with schistosomiasis, malaria, filariasis, and soil-transmitted helminths (STH) in six villages in coastal Kenya	In coastal Kenya, infection by multiple parasites is common, leading to co-infection or polyparasitism. These infections, individually and combined, are a major cause of chronic clinical and sub-clinical human disease with long-term effects on economic welfare. Risk factors often overlap spatially, requiring integrated approaches for analysis and intervention design. The study was building on ear…		2009-2011	community based survey	cluster sampling		Individuals age 5 and above	• S. haematobium by urine filtration • lymphatic filariasis by circulating antigen detection • malaria by rapid antigen-detection card and PCR • STH by Kato-Katz stool examination	5713	schistosomiasis (Schistosoma haematobium), malaria, lymphatic filariasis, and soil-transmitted helminths (STH)	NA
Sousa-Figueiredo J.C.; Gamboa D.; Pedro J.M.; Fançony C.; Langa A.J.; Magalhães R.J.S.; Stothard J.R.; Nery S.V.	Epidemiology of malaria, schistosomiasis, geohelminths, anemia and malnutrition in the context of a demographic surveillance system in northern Angola	2012	PLoS ONE	Background: Malaria, schistosomiasis and geohelminth infection are linked to maternal and child morbidity and mortality in sub-Saharan Africa. Knowing the prevalence levels of these infections is vital to guide governments towards the implementation of successful and cost-effective disease control initiatives. Methodology/Principal Findings: A cross-sectional study of 1,237 preschool children (0-…	Article	Angola	To understand the distribution of malnutrition, anemia, malaria, schistosomiasis (intestinal and urinary), and geohelminths in a north-western province of Angola	There was a definite lack of recently published information relating to the epidemiology and impact of malaria and NTDs in Angola. Knowing the prevalence levels of these infections is vital to guide governments towards the implementation of successful and cost-effective disease control initiatives, especially as malaria, schistosomiasis, and geohelminths overlap geographically, offering opportuni…		2010	community based survey	two stage cluster random sampling		children aged <15 and women aged >15	• Malaria: Blood smears were prepared and screened for malaria parasites using Giemsa staining and microscopy • S. haematobium: Micro-hematuria in urine was used as a proxy diagnosis, measured with urine-reagent strips • S. mansoni and Geohelminths: Stool samples were collected and used to prepare Kato-Katz smears	1,237 preschool children, 1,142 school-aged children 960 mothers/caregivers	Schistosomiasis (S. mansoni and S. haematobium and STH (plus malaria - not an NTD)	paper based data collection				• The study utilized the existing Demographic Surveillance System, which already collected data on the population’s geographical location. This allowed for the spatial analysis of the prevalence of different diseases and risk factors within the DSS area. The DSS provided a platform for selecting and recruiting households, streamlining the logistical aspects of surveying multiple conditions • The …
Righetti AA, Glinz D; Adiossan LG; Koua AY; Niamké S, Hurrell RF; Wegmüller R; N'Goran EK; Utzinger J.	Interactions and potential implications of Plasmodium falciparum-hookworm coinfection in different age groups in south-central Côte d'Ivoire.	2012	PLoS Neglected Tropical Diseases	Background: Given the widespread distribution of Plasmodium and helminth infections, and similarities of ecological requirements for disease transmission, coinfection is a common phenomenon in sub-Saharan Africa and elsewhere in the tropics. Interactions of Plasmodium falciparum and soil-transmitted helminths, including immunological responses and clinical outcomes of the host, need further scien…	Article	Côte d’Ivoire	The specific objectives of the study were (i) to assess the prevalence and intensity of P. falciparum and helminth infection, (ii) to evaluate the association between P. falciparum and helminth infections in three population groups, and (iii) to discuss potential implications of P. falciparum-hookworm coinfection in relation to anemia in young school-aged children	the widespread distribution of Plasmodium and soil-transmitted helminth infections and the similarities in their transmission requirements, coinfection is common in sub-Saharan Africa. Understanding the complex interactions between these parasitic infections, including immunological responses and clinical outcomes, is of public health relevance as control measures targeting malaria and helminthia…		2010	community based survey	All Individuals meeting the age and sex requirements		• Infants (aged 6–23 months) • children in early school-age (6–8 years) • young non-pregnant women (aged 15–25 years)	• Malaria: Determined using finger-prick blood and a rapid diagnostic test (RDT), and confirmed with thin and thick blood films for species determination and parasitemia assessment. • Soil-transmitted helminths: Identified and quantified through duplicate Kato-Katz thick smears from stool samples. • Schistosoma haematobium: Identified and quantified using a urine filtration method and microscopic…	324	soil-transmitted helminths, Schistosomiasis (Schistosoma haematobium), and Malaria	NA				The study was conducted within the established Taabo HDSS. This existing demographic surveillance system likely provided a framework for participant identification and data collection.
Olayinka P.; Ajide P.; Awobode H.O.; Osundiran A.J.; Onile O.S.; Adebayo A.S.; Isokpehi R.; Anumudu C.I.	Co-infection of schistosomiasis, malaria, HBV and HIV among adults living in Eggua Community, Ogun State, Nigeria	2020	Nigerian Journal of Parasitology	Schistosomiasis is a parasitic disease caused by the blood fluke that continues to plague many developing countries in the tropics. The goal of this study was to determine the occurrence of schistosomiasis, malaria, HBV and HIV co-infection among adults in some villages of Eggua Community, Nigeria (Tata, Imoto, Orile and Ebute Igbooro). In cross-sectional surveys, 240 participants were recruited …	Article	Nigeria	to determine the occurrence of co-infection of schistosomiasis, malaria, HBV, and HIV among adults in some villages of Eggua Community, Nigeria	The study was conducted because tropical areas, especially Africa, have a huge burden of infectious diseases, and a growing body of evidence suggests that pre-existing infections can modulate the effect of a second infection. Therefore, studies on co-infection are important to provide information necessary to plan for integrated control measures in endemic areas. Previous studies also indicated t…		2015-2017	community based survey			Individuals aged 20-60. Methods says 'aged 20 to above 60' (which is not very precise or helpful!) - so I suggest you simply say >20 years.	S. haematobium : microscopic examination of midstream urine samples for eggs • Malaria: microscopic examination of thick and thin blood films for the presence of Plasmodium parasites after Giemsa staining • HBV: using a commercial Agary Rapid Diagnostic Test HBsAg Test kit • HIV: using commercial Alere Determine HIV 1/2 Diagnostic Test kits	447	schistosomiasis (s.haematobium ), Malaria, Hepatitis B virus (HBV), and HIV	NA
Raso G.; Vounatsou P.; Singer B.H.; N'Goran E.K.; Tanner M.; Utzinger J.	An integrated approach for risk profiling and spatial prediction of Schistosoma mansoni-hookworm coinfection	2006	Proceedings of the National Academy of Sciences of the United States of America	Multiple-species parasitic infections are pervasive in the developing world, yet resources for their control are scarce. We present an integrated approach for risk profiling and spatial prediction of coinfection with Schistosoma mansoni and hookworm for western Côte d'Ivoire. Our approach combines demographic, environmental, and socioeconomic data; incorporates them into a geographic information …	Article	Côte d’Ivoire	to present an integrated approach for risk profiling, mapping, and prediction of high-risk areas for Schistosoma mansoni–hookworm coinfection	Multiple-species parasitic infections are pervasive in the developing world, yet resources for their control are scarce. There was a pressing need to identify the scope of health problems within communities and to develop an in-depth understanding of spatially explicit risk profiles for simultaneous infection with multiple species of parasites for efficient management of health systems in resourc…		2002	School based survey	All school children		children aged 6-16	S. mansoni and hookworm: were diagnosed based on fecal examination using single Kato–Katz thick smear and a SAF-fixed stool sample processed by an ether-concentration method	3578	soil-transmitted helminths and Schistosomiasis (s.mansoni)	NA
Siza JE; Kaatano GM; Chai JY; Eom KS; Rim HJ; Yong TS; Min DY; Chang SY; Ko Y; Changalucha JM	Prevalence of Schistosomes and Soil-Transmitted Helminths among Schoolchildren in Lake Victoria Basin, Tanzania	2015	Korean Journal of Parasitology	The objectives of this study was to conduct a survey on schistosomiasis and soil-transmitted helminth (STH) infections in order to come up with feasible control strategies in Lake Victoria basin, Tanzania. Depending on the size of the school, 150-200 schoolchildren were recruited for the study. Duplicate Kato-Katz stool smears were prepared from each child and microscopically examined for Schisto…	Article	Tanzania	The objectives of this study were to conduct a survey on schistosomiasis and soil-transmitted helminth (STH) infections in order to develop feasible control strategies in the Lake Victoria basin, Tanzania	Schistosomiasis is highly endemic in Tanzania, with prevalence varying by region and reaching up to 80% in some areas. The Great Lake regions of East Africa, including Lake Victoria, provide a favorable habitat for the snails that act as intermediate hosts for Schistosoma mansoni. Previous studies around Lake Victoria showed a wide variation in prevalence among schoolchildren. This survey was nee…		NA	School based survey	NA		children aged 7-16	• S. mansoni and STH; Microscopic examination of stool samples for eggs •S. haematobium: microscopic examination of urine samples for eggs using the filtration technique	5952	soil-transmitted helminths and Schistosomiasis (S. haematobium and S.mansoni)	Paper based data collection

## Sheet: Other
Authors	Title	Year of publication	Journal/publisher	Abstract	Types of evidence source	Objective/ primary aim of the survey	Context	Methods	NTDs covered in the study	strategies used to integrate multiple NTD surveys	strategies used to integrate multiple NTD surveys - Diagnosis	strategies used to integrate multiple NTD surveys - Mapping methods/protocol	strategies for integrating mapping or survey	integration opportunities	total cost	cost saved by integration	integration challenges	Recommendation/lessons learnt /conclusion
Engelman D.; Fuller L.C.; Solomon A.W.; McCarthy J.S.; Hay R.J.; Lammie P.J.; Steer A.C.	Opportunities for Integrated Control of Neglected Tropical Diseases That Affect the Skin	2016	Trends in Parasitology	Many neglected tropical diseases (NTDs) affect the skin, causing considerable disability, stigma, and exacerbation of poverty. However, there has been relatively little investment into laboratory research, epidemiology, diagnostic tools or management strategies to control tropical skin disease. Integration may advance the control of skin disease across a range of domains, including mapping, diagn…	Review	To enhance the understanding and control of tropical skin diseases by integrating control efforts and reconceptualizing the collective morbidity of skin-related NTDs		Not Reported	NTDs that affect the skin / or that have skin manifestations				• Integrate NTDs with regional co-endemicity • NTDs with compatible epidemiologic protocols and rigor. For example skin NTDs can be more readily integrated with trachoma • NTDs with agreed and compatible training and assessment protocols. For example Buruli ulcer and podoconiosi. • Political, donor, and partner support for integrated fieldwork. • NTDs that have similar distribution and clustering…	Integrate mapping with an existing, funded ventures taking advantage over the available resources, workforce, and infrastructure. For example the Global Trachoma Mapping Project (GTMP) was used to integrate the mapping of yaws, guinea worm, schistosomiasis, soil-transmitted helminths, and lymphatic filariasis (LF) with trachoma survey. Transmission assessment surveys (TAS) for LF, and impact and …
Chandler D.J.; Fuller L.C.	The Skin—A Common Pathway for Integrating Diagnosis and Management of NTDs	2018	Tropical Medicine and Infectious Disease	Many of the neglected tropical diseases (NTDs) have major skin manifestations. These skin-related NTDs or â€˜skin NTDs' cause significant morbidity and economic hardship in some of the poorest communities worldwide. We draw attention to the collective burden of skin disease and suggest that the skin be used as a platform for the integration of control activities for NTDs. The opportunities for in…	Review	provide an update on the subject of skin NTDs and the opportunities for integration.		review of published articles that written in english. MEDLINE, Embas and Allied & Complementary Medicine databases were used.	All skin NTDs		The diagnosis of skin NTD can be done using clinical signs by using syndrome-based assessment tool. a training guide titled ‘Recognising neglected tropical diseases through changes on the skin’, which is intended to support front-line health workers without specialist knowledge of dermatology to detect skin changes suggestive of an underlying NTD. Diagnosis is based on four major skin changes: lu…	The African Programme for Onchocerciasis Control (APOC) was used to identify areas for community MDA with ivermectin and mapp Loa loa	Intergated mapping will be more effective for NTDs with overlapping demographic and geographic profiles
Brooker S.; Kabatereine N.B.; Gyapong J.O.; Stothard J.R.; Utzinger J.	Rapid mapping of schistosomiasis and other neglected tropical diseases in the context of integrated control programmes in Africa	2009	Parasitology	There is growing interest and commitment to the control of schistosomiasis and other so-called neglected tropical diseases (NTDs). Resources for control are inevitably limited, necessitating assessment methods that can rapidly and accurately identify and map high-risk communities so that interventions can be targeted in a spatially-explicit and cost-effective manner. Here, we review progress made…	Review	To review progress in mapping schistosomiasis across Africa, develop morbidity questionnaires for rapid identification of high-risk communities, explore innovative sampling approaches for intestinal schistosomiasis, present experiences in mapping other NTDs, and outline future directions for an integrated rapid mapping approach targeting multiple NTDs simultaneously		Review					•Integration of NTDs survey will depend on the geographical overlap between the different NTDs				• the target age group for sampling differs among the major NTDs (school-aged children for schistosomiasis and STH, persons aged 10 years or above for lymphatic filariasis, and adults for onchocerciasis) • Sample Size depends on the prevalence threshold used to denote the need for MDA • Spatial Heterogeneity varies among NTDs, impacting the spatial density of sampling • Different diagnostic tests…
Baker M.C.; Mathieu E.; Fleming F.M.; Deming M.; King J.D.; Garba A.; Koroma J.B.; Bockarie M.; Kabore A.; Sankara D.P.; Molyneux D.H.	Mapping, monitoring, and surveillance of neglected tropical diseases: towards a policy framework	2010	The Lancet	As national programmes respond to the new opportunities presented for scaling up preventive chemotherapy programmes for the coadministration of drugs to target lymphatic filariasis, onchocerciasis, schistosomiasis, soil-transmitted helminthiasis, and trachoma, possible synergies between existing disease-specific policies and protocols need to be examined. In this report we compare present policie…	Review	to compare present policies for mapping, monitoring, and surveillance for lymphatic filariasis, onchocerciasis, schistosomiasis, soil-transmitted helminthiasis, and trachoma, drawing attention to both the challenges and opportunities for integration	Policy papers have emphasized the rationale for linking control programs for these diseases in co-implemented packages for rapid effect, especially in the poorest communities with weak health infrastructures. With increased funding and drug donations, national programs face tactical issues in cost-effectively mapping high-risk areas, establishing appropriate monitoring systems, and developing pos…		lymphatic filariasis, onchocerciasis, schistosomiasis, soil-transmitted helminthiasis, and trachoma				• integrated mapping are limited by the geographical overlap of infections and the maturity of disease control programs. • one technical team gathering data for several diseases in schools or communities, sampling the same individuals when appropriate • integrated surveys could be linked with national health information systems and large-scale, externally funded surveys like the Demographic and H…				• diagnostic methods often have little overlap, posing a challenge to integration • Different sampling strategies, populations (communities vs. schools), and diagnostic methods used by individual disease programs pose challenges to integrating • Combined mapping efforts can be more complex and require much more planning and coordination than single-disease surveys. In some cases, integration atte…	• linking knowledge of co-endemicity is crucial for more effective and efficient program planning and integration • increased use of geographical information systems and remote-sensing techniques in mapping NTD distribution should be explored more
Fuller L.C.; Asiedu K.B.; Hay R.J.	Integration of Management Strategies for Skin-Related Neglected Tropical Diseases	2021	Dermatologic Clinics	The concept of skin neglected tropical diseases has been widely adopted into the policy and strategy of various organizations, governments, nongovernmental organizations, and health agencies. By pooling information and resources across different diseases, whose primary manifestations affect the skin, it is possible to deliver integrated surveillance and control programs and promote advocacy and r…	Review	to advocate for the integration of control activities for skin-related neglected tropical diseases (skin NTDs)	The recognition that Neglected Tropical Diseases (NTDs), many of which have significant skin manifestations (skin NTDs), affect the poorest and marginalized communities. These diseases, while treatable, have been historically ignored by research and effective interventions. Their is a paradigm shift in medical policy towards pooling resources and coordinating efforts in tropical infectious diseas…		Skin NTDs		• focusing on skin manifestations as a common entry point can facilitate integrated approaches for multiple NTDs that affect the skin • The availability of consensus diagnostic criteria for skin NTDs without the need for point-of-care tests has also opened opportunities for combined mapping. The development of such criteria for scabies, onchocerciasis, and podoconiosis facilitates their simultane…
Harding-Esch E.M.; Brady M.A.; Angeles C.A.C.; Fleming F.M.; Martin D.L.; McPherson S.; Hurtado H.M.; Nesemann J.M.; Nwobi B.C.; Scholte R.G.C.; Taleo F.; Talero S.L.; Solomon A.W.; SaboyÃ¡-DÃ­az M.I.	Lessons from the Field: Integrated survey methodologies for neglected tropical diseases	2021	Transactions of the Royal Society of Tropical Medicine and Hygiene	The 2021-2030 Neglected Tropical Diseases road map calls for intensified cross-cutting approaches. By moving away from vertical programming, the integration of platforms and intervention delivery aims to improve efficiency, cost-effectiveness and programme coverage. Drawing on the direct experiences of the authors, this article outlines key elements for successful integrated surveys, the challeng…	Article	The article aims to outline key elements for successful integrated NTD surveys, the challenges encountered, and future opportunities to expand their use to help achieve NTD goals	The 2021–2030 NTD road map calls for intensified cross-cutting approaches, moving away from vertical programming to improve efficiency, cost-effectiveness, and programme coverage. Integrated surveys are presented as a logical tool to monitor and evaluate progress towards these targets and align with the proposed shift to cross-cutting approaches within national health systems		All NTDs			• careful planning of the survey process and protocol design, involving national programme managers, key stakeholders, and disease experts to create clear objectives that respond to the needs of each disease while complying with international guidelines • The protocol should be developed with input from experts for all diseases included	• Careful planning is key to successful integrated surveys. This includes identifying stakeholders, priorities, and mitigation strategies; ensuring national government buy-in; involving experts; defining clear objectives; developing local capacity; planning logistics; and securing necessary approvals • single platform for electronic data capture and management that can be adapted to incorporate n…	• Partnering with programmes beyond NTDs, such as TB, malaria, HIV, or the Expanded Programme on Immunisation, for inter-disease cooperation			• Complexity in design if experts from different disciplines and levels are not involved. • Reaching consensus on survey parameters such as questions, sample size, age groups, sampling approach, location, seasonality, diagnostics, data capture, analysis, and timelines can be challenging. • Differences of opinion on these parameters, if not reconciled, can compromise the epidemiological robustness…
Hopkins A.D.	Challenges for the integration of mass drug administrations against multiple 'neglected tropical diseases'.	2009	Annals of tropical medicine and parasitology	Simple and safe medications for some of the common, but often neglected, diseases that afflict the poor are not only available but are often donated. Other medications indicated for neglected diseases are extremely cheap and cost-effective. These drugs can be administered together and combined, when feasible, into rapid-intervention packages based on mass drug administrations. It is therefore log…	Article	The article discusses the challenges and feasibility of integrating mass drug administrations (MDA) against multiple neglected tropical diseases	the availability of simple and safe medications for common NTDs, often donated or very cheap, making it logical to administer these drugs together and combine interventions, including potentially surveys, when feasible. The aim is to scale up health interventions and positively impact the poorest communities globally. The high prevalence of poly-parasitism in many areas also suggests the potentia…		All NTDs				• Integrated mapping of NTDs is considered best done using the local knowledge of the health-district team, although each disease has its own specific WHO guidelines
MitjÃ O.; Marks M.; Bertran L.; Kollie K.; Argaw D.; Fahal A.H.; Fitzpatrick C.; Fuller L.C.; Garcia Izquierdo B.; Hay R.; Ishii N.; Johnson C.; Lazarus J.V.; Meka A.; Murdoch M.; Ohene S.-A.; Small P.; Steer A.; Tabah E.N.; Tiendrebeogo A.; Waller L.; Yotsu R.; Walker S.L.; Asiedu K.	Integrated Control and Management of Neglected Tropical Skin Diseases	2017	PLoS Neglected Tropical Diseases	[No abstract available]	Article	to develop guidance in support of a new WHO strategic direction and to propose a change in policy for the integrated control and management of neglected tropical skin diseases	several NTDs exhibit significant cutaneous manifestations and are frequently co-endemic in many countries, districts, and communities. Skin examination offers an opportunity to screen for multiple conditions in a single visit, justifying an integrated delivery of health care interventions to increase cost-effectiveness and expand coverage. Furthermore, the WHO’s Department of Control of NTDs (WHO…		Skin NTDs		Skin examination offers an opportunity to identify multiple conditions in a single visit
Arnold B.F.; Scobie H.M.; Priest J.W.; Lammie P.J.	Integrated serologic surveillance of population immunity and disease transmission	2018	Emerging Infectious Diseases	Antibodies are unique among biomarkers in their ability to identify persons with protective immunity to vaccine-preventable diseases and to measure past exposure to diverse pathogens. Most infectious disease surveillance maintains a single-disease focus, but broader testing of existing serologic surveys with multiplex antibody assays would create new opportunities for integrated surveillance. In …	Article	To highlight the potential synergy of integrated serologic surveillance in improving public health efforts compared to independent disease monitoring	Most infectious disease surveillance maintains a single-disease focus. There is a growing recognition of the potential to combine public health and environmental surveillance data with advancements in data science for precision public health. Robust disease surveillance is crucial for detecting emerging pathogens, epidemics, and controlling or eliminating various diseases, including NTDs. The art…		All NTDs		• Multiplex antibody assays can simultaneously detect antibodies to a wide range of pathogens, including those causing multiple NTDs, using a single specimen. This allows for the collection of data on multiple diseases within the same survey • dried blood spots can be used for easy sample collection, transport, and preservation, with comparable antibody results to serum for various pathogens, inc…			• leveraging existing population-based survey platforms like the Demographic and Health Surveys, Malaria and AIDS Indicator Survey, and NTD transmission assessment surveys for integrated multiplex testing by making small changes in protocol, such as ensuring adequate consent and sending specimens to capable laboratories			• Aligning optimal sampling methods across different diseases is a significant challenge, as different diseases have different ideal populations for monitoring based on their transmission dynamics (e.g., children for NTDs and vaccine- preventable diseases, teens/adults for HIV and tetanus). Enteric pathogen transmission intensity variations across age groups also pose a challenge for uniform samp…	• including a wider range of antigens in multiplex tests within existing survey frameworks has the potential to reduce the number of surveys required
Brooker S.; Utzinger J.	Integrated disease mapping in a polyparasitic world.	2007	Geospatial health	[No abstract available]	Article	to discuss a proposal and a perspective piece that draws on existing literature and research to highlight the need and potential strategies for integrated disease mapping in a polyparasitic world	People in the developing world are repeatedly exposed to multiple endemic parasitic diseases, imposing significant economic, health, and social burdens. While there has been increased funding for diseases like HIV/AIDS, tuberculosis, and malaria, more funding is now available for NTDs. This increased funding coincides with calls to improve the coordination and integration of national control prog…		All NTDs		rapid mapping of different NTDs could potentially be integrated simultaneously with already available tools. A simple morbidity questionnaires (e.g., for schistosomiasis based on reported blood in urine or stool) and rapid antigen detection assays (e.g., for lymphatic filariasis, onchocerciasis, and visceral leishmaniasis) could be applicable under field conditions	• climate-based disease risk maps at continental scales could be used as an initial step in understanding the spatial co-distribution of parasite species. • geospatial tools like Geographical Information Systems (GIS), remotely-sensed environmental data, and geostatistics could be used to better describe, understand, and predict the geographical distribution of single NTDs, with the potential to …					Integrating the disease-specific ecologies and epidemiologies of different parasite species and their vectors or intermediate hosts into a single analytical framework that also consider contextual determinants such as human behavior, population density, migration patterns, and socio-economic status	ther is a need for future work to project co-endemicity based on remotely-sensed satellite data, as well as behavioural, demographic, epidemiological, and socio-economic risk factors. It also mentions the potential of lot quality assurance sampling of schoolchildren for identifying high-risk communities for schistosomiasis mansoni and monitoring lymphatic filariasis control programmes
Malecela MN; Ducker C	A road map for neglected tropical diseases 2021–2030	2021	Transactions of the Royal Society of Tropical Medicine and Hygiene	[No abstract available]	Guideline	The objective of the road map is to facilitate alignment among Member States and other stakeholders and to accelerate progress towards the prevention, control, elimination, and eradication of the 20 NTDs and disease groups now prioritized by WHO and attaining the SDGs. A key underlying goal is to improve the efficiency and effectiveness of interventions	This document is WHO's second blueprint for tackling NTDs, building on the progress and lessons learned from the first road map (2012-2020). It addresses the continued significant human, social, and economic burden imposed by NTDs on over 1 billion people worldwide, predominantly in impoverished tropical and subtropical areas. The context necessitates more integrated and cost-effective approaches…	The road map was developed through an extensive global consultative process over two years. This included regional and country workshops, over 100 bilateral interviews with disease experts and other stakeholders, and more than 300 responses from an online consultation. The process involved disease-specific expert groups reviewing progress and proposing targets, followed by reviews and endorsement…	All NTDs		The use of multiplex diagnostic platforms is suggested for cost-effective surveillance of diseases endemic in the same geographical area or targeting the same population		• Integration of NTDs into national health information systems for routine data collection and analysis, which could include the joint administration of surveys for several NTDs. This includes integrated data platforms to strengthen data collection and reporting	• leveraging existing structures such as vaccination programmes, cold chain, delivery, education, and health worker training for NTD interventions
Solomon A.W.; Engels D.; Bailey R.L.; Blake I.M.; Brooker S.; Chen J.-X.; Chen J.-H.; Churcher T.S.; Drakeley C.J.; Edwards T.; Fenwick A.; French M.; Gabrielli A.F.; Grassly N.C.; Harding-Esch E.M.; Holland M.J.; Koukounari A.; Lammie P.J.; Leslie J.; Mabey D.C.; Rhajaoui M.; Secor W.E.; Stothard J.R.; Wei H.; Willingham A.L.; Zhou X.-N.; Peeling R.W.	A diagnostics platform for the integrated mapping, monitoring, and surveillance of neglected tropical diseases: Rationale and target product profiles	2012	PLoS Neglected Tropical Diseases	[No abstract available]	Article	to review available methods for population-based assessment of NTDs, develop target product profiles for tools to monitor infection burden, and consider how those tools would be used in the context of disease elimination programmes	The consultation and this article were needed because control and elimination strategies for several NTDs (trachoma, lymphatic filariasis, onchocerciasis, schistosomiasis, ascariasis, trichuriasis, and hookworm infection) have striking similarities, including the use of periodic mass drug administration (MDA). These diseases tend to be co-endemic in the poorest communities, with multiple NTDs fre…	this article is based on the outcomes of a consultation held at the London School of Hygiene & Tropical Medicine (LSHTM) in July 2010. The consultation brought together disease experts, laboratory and field scientists, authorities on diagnostics, control programme managers, mathematical modellers, and health economists to consider issues surrounding the integration of diagnostic systems. The arti…	trachoma, lymphatic filariasis, onchocerciasis, schistosomiasis, and soil-transmitted helminths		• The article proposes the development of a portable, self-contained diagnostics platform capable of performing multiplex assays on a small number of sample types • the development of a multiplex diagnostic platform capable of simultaneously testing for several infections of interest on one or a small number of sample types
